# Supplementary material for: The effect of colour on reading performance in children, measured by a sensor hub: From the perspective of gender
Source: PLoS One. 2021 Jun 14;16(6):e0252622. doi: 10.1371/journal.pone.0252622 (PMC8202909; doi:10.1371/journal.pone.0252622)
Supplement: S1 Data — (XLSX) [file pone.0252622.s001.xlsx]

## Sheet: Tamara Jakovljevic Database Plo
No	gender	colour	slide	reading_duration	alpha	beta	delta	teta	whole_range	FixationCount	FixationFrequencycounts	FixationDurationTotalms	FixationDurationAveragems	SaccadeCount	SaccadeFrequencycounts	SaccadeDurationTotalms	SaccadeDurationAveragems	GSRuS	MeanRRms	STDRRms	MeanHRbeatsmin	STDHRbeatsmin	RMSSDms	NNxxbeats	pNNxx	RRtriindex
1	male	white	1	34084.1	3.79	1.81	45.01	6.36	61.52	38	1.1	32201.7	847.4	36	1.1	968.2	26.9	6.161	703.333	40.1434	85.3081	4.8634	52.3543	12	25.5319	6.85714
2	male	red T	2	25816.1	3.71	1.73	56.93	6.21	74.39	30	1.2	23794.3	793.1	27	1	600.9	22.3	6.31651	704.324	55.9481	85.188	6.8248	59.377	17	47.2222	7.4
3	male	blue T	3	42967	4.04	1.97	59.95	7.01	77.34	36	0.8	40306.1	1119.6	36	0.8	768.1	21.3	5.95766	709.067	43.8221	84.6183	5.2994	54.7419	24	40.678	8.57143
4	male	yellow T	4	33199.4	3.46	1.96	47.88	6.12	61.03	34	1	32225.9	947.8	31	0.9	717.3	23.1	6.07111	687.75	37.5415	87.241	4.8651	44.0556	9	19.1489	9.6
5	male	orange T	5	31882.5	3.63	1.92	43.4	6.6	59.43	44	1.4	30181.6	685.9	43	1.3	1118.5	26	5.956	682.808	31.5704	87.8724	4.1355	40.0384	13	28.2609	5.875
6	male	purple T	6	32382.8	3.84	1.95	55.58	6.66	71.88	36	1.1	28679.3	796.6	32	1	651.1	20.3	6.15559	611.846	34.1344	98.0639	5.5727	34.8273	9	17.6471	7.42857
7	male	turquoise T	7	26349.9	3.85	1.76	55.55	6.8	69.83	28	1.1	24451.1	873.3	28	1.1	569.2	20.3	5.73299	672.103	43.3231	89.2721	5.9518	41.0523	5	13.1579	6.5
8	male	red O	8	37750.9	3.48	2.03	50.4	6.02	64.3	28	0.9	27682.2	988.7	26	0.8	517.6	19.9	5.45541	628.067	19.693	95.5313	3.0779	27.7145	7	11.8644	4.61538
9	male	turquoise O	9	30598.7	3.32	1.97	43.49	6.66	57.43	37	1	34807.3	940.7	37	1	985.3	26.6	5.74729	629.167	28.1585	95.3642	4.3626	32.3039	6	12.766	4
10	male	blue O	10	35898.7	3.48	1.99	38.63	6.11	52.69	35	1.2	27694.6	791.3	33	1.1	667.7	20.2	5.93178	624	25.3351	96.1538	4.0114	34.209	9	16.0714	6.33333
11	male	orange O	11	33316.4	3.64	1.95	36.38	6.48	51.02	41	1.2	32652.2	796.4	38	1.1	667.7	17.6	5.9393	634.308	23.0341	94.5913	3.478	29.4746	5	9.8039	5.77778
12	male	purple O	12	29083.5	3.34	1.88	33.34	6.19	47.41	36	1	36031.7	1000.9	35	0.9	684.4	19.6	6.19083	629.391	25.0026	95.3302	3.9085	31.8669	5	11.1111	4.18182
13	male	yellow O	13	33868.8	3.31	2.03	36.03	5.62	49.76	39	1.2	32168.3	824.8	36	1.1	851.4	23.6	6.46678	623.259	27.104	96.2681	4.2245	27.5265	5	9.434	5.4
14	female	white	1	25549.2	7.03	3.4	39.25	7.51	61.67	30	1.2	23303.6	776.8	28	1.1	550.9	19.7	16.9702	608.683	47.1624	98.5735	7.5253	52.0782	10	25	10.25
15	female	red T	2	22284.6	5.64	3.43	37.98	7.7	60.5	28	1.3	18981.8	677.9	26	1.2	535.7	20.6	18.6065	581.158	42.6384	103.242	7.8117	57.1073	12	32.4324	7.6
16	female	blue T	3	29416.7	7.3	3.23	33.63	6.83	58.16	37	1.3	26652.4	720.3	32	1.1	751.8	23.5	17.3559	596.898	58.8743	100.52	9.5865	87.4434	25	52.0833	9.8
17	female	yellow T	4	25450.9	7.34	3.15	34.55	6.96	56.87	32	1.3	23196.5	724.9	31	1.2	619.7	20	16.4721	598.571	48.7208	100.239	8.2775	70.9142	21	51.2195	6
18	female	orange T	5	29749.7	7.06	3.32	30.13	6.99	53.86	40	1.3	27572.5	689.3	38	1.3	787.5	20.7	16.4087	596.16	48.6295	100.644	8.6669	63.2411	18	36.7347	6.25
19	female	purple T	6	28933.2	7.54	3.23	32.65	6.68	56.28	31	1.1	27419.1	884.5	29	1	584.6	20.2	17.1388	593.5	40.589	101.095	6.9902	52.8121	13	27.6596	4.36364
20	female	turquoise T	7	20132.6	10.05	3.33	35.89	9.36	69.91	27	1.3	18538	686.6	26	1.3	1069.7	41.1	16.2838	568.457	52.1844	105.549	10.8517	75.8178	17	50	5.83333
21	female	red O	8	26548.7	6.4	3.36	29.43	7.63	53.12	25	1.2	19008.2	760.3	23	1.1	385.8	16.8	16.7332	573.13	38.8106	104.688	6.9877	56.436	15	33.3333	4.6
22	female	turquoise O	9	20882.4	7.57	3.3	32.39	9.29	58.69	37	1.2	27807	751.5	35	1.2	718.4	20.5	17.2471	594.057	62.0816	101	10.5611	77.6234	16	47.0588	7
23	female	blue O	10	29765.3	6.71	3.15	28.67	7.19	53.84	31	1.3	23294.7	751.4	29	1.2	569.4	19.6	16.8973	570	33.1158	105.263	6.6259	45.0054	9	17.6471	5.77778
24	female	orange O	11	22116.6	7.63	3.16	29.51	7.96	55.6	29	0.9	29853	1029.4	26	0.8	434.2	16.7	17.1763	559.487	46.5701	107.241	9.698	76.6673	14	36.8421	5.57143
25	female	purple O	12	24732.5	7.56	3.19	26.35	7.84	50.53	32	1.2	23988.2	749.6	30	1.1	517.5	17.3	16.828	558.364	41.4836	107.457	8.6079	60.5826	11	25.5814	6.28571
26	female	yellow O	13	31366	7.56	3.21	24.54	8.15	50.39	26	1.2	20381.5	783.9	24	1.1	400.6	16.7	16.7359	594.154	51.5203	100.984	9.0246	71.8792	21	41.1765	8.66667
27	male	white	1	23516.5	10.41	6.26	60.36	11.51	96.17	28	1.2	22639.8	808.6	26	1.1	472.4	18.2	10.2196	733.375	34.2902	81.8135	3.8597	46.0255	11	35.4839	8
28	male	red T	2	21283.5	9.31	6.04	55.05	10.81	85.75	27	1.3	20566.6	761.7	25	1.2	567.6	22.7	10.2127	678.968	27.5012	88.3694	3.5997	34.475	3	10	7.75
29	male	blue T	3	30517.2	8.14	6.12	47.69	10.14	76.87	33	1.1	29563.9	895.9	30	1	567.5	18.9	10.1559	689.023	48.9711	87.0798	6.0572	47.3533	11	26.1905	8.6
30	male	yellow T	4	30733.3	7.9	6.27	46.96	8.58	74.73	31	1	30048.5	969.3	29	0.9	550.9	19	9.96195	632.851	27.4038	94.809	4.0677	29.2574	4	8.6957	5.22222
31	male	orange T	5	26967.3	9.34	7.12	41.61	9.73	76.19	33	1.2	26142.2	792.2	33	1.2	667.8	20.2	9.75684	624.093	17.9243	96.1395	2.7589	19.4751	0	0	6.14286
32	male	purple T	6	25215.9	9.38	7.73	47.34	9.97	85.98	26	1	24639.7	947.7	24	1	467.4	19.5	10.7103	616.683	44.4859	97.2947	6.9572	53.0042	10	25	8.2
33	male	turquoise T	7	21699.7	7.76	6.54	40.92	8.43	67.51	21	1	21234.2	1011.2	21	1	450.7	21.5	11.1904	715.067	37.0347	83.9083	4.4578	37.4984	5	17.2414	5
34	male	red O	8	37733.9	10.12	6.71	53.73	12.49	92.15	24	0.8	27694.4	1153.9	24	0.8	400.7	16.7	11.395	652.211	34.0298	91.9948	4.7387	29.6352	6	10.7143	8.14286
35	male	turquoise O	9	28616.6	9.62	6.39	75.04	12.19	108.29	34	1.1	30833	906.9	32	1	584.3	18.3	11.2848	675.809	52.5068	88.7824	6.9303	43.1079	9	21.9512	8.4
36	male	blue O	10	31516.1	9.55	7.34	39.99	10.37	71.53	29	0.9	31317	1079.9	25	0.8	417.3	16.7	11.3237	656.936	30.2812	91.3331	4.2011	30.4954	4	8.6957	6.71429
37	male	orange O	11	30820.7	9.02	6.69	42.55	8.97	72.39	31	0.9	34588.6	1115.8	29	0.8	500.8	17.3	11.1985	662.957	33.8813	90.5037	4.6046	34.3227	5	11.1111	7.66667
38	male	purple O	12	32116.8	8.97	6.79	37.69	10.36	75.04	36	1	36775.6	1021.5	33	0.9	767.8	23.3	11.7608	690.609	41.6168	86.8799	5.2325	43.1906	9	20	9.2
39	male	yellow O	13	35983.7	9.38	6.9	36.04	9.7	70.24	27	0.9	30148.2	1116.6	24	0.8	400.7	16.7	11.3429	699.451	42.6313	85.7816	5.2606	52.6746	15	30	8.5
40	female	white	1	20500.5	11.81	13.09	60.74	24.11	140.91	30	1.5	15546.4	518.2	28	1.4	519.6	18.6	6.04365	572.667	38.9365	104.773	7.1258	59.8118	11	31.4286	5.14286
41	female	red T	2	18782.8	13.23	14.17	60.08	24.31	136.39	28	1.5	16312.1	582.6	25	1.3	533.5	21.3	9.02973	591.484	51.7162	101.44	9.1702	64.4976	9	30	7.75
42	female	blue T	3	20733.3	12.73	12.73	51.89	22.15	125.65	38	1.8	18293.4	481.4	33	1.6	568.2	17.2	8.67208	613.212	55.2527	97.8454	8.7094	72.6111	14	43.75	4.125
43	female	yellow T	4	17982.7	14.47	12.92	51.07	26.42	133.7	30	1.7	15635.8	521.2	28	1.6	634.3	22.7	7.95385	624	56.6366	96.1538	9.7279	80.8101	11	39.2857	7.25
44	female	orange T	5	19798.5	13.59	14.07	56.8	26.87	140.96	40	2	17205.3	430.1	36	1.8	684.4	19	7.91779	617.125	52.7073	97.225	8.5948	75.3267	14	45.1613	10.6667
45	female	purple T	6	14300.3	12.81	12.32	52.46	25.64	129.14	24	1.7	12680	528.3	23	1.6	501.9	21.8	7.78018	579.5	35.5426	103.537	6.5622	54.6049	6	26.087	6
46	female	turquoise T	7	14832.8	12.45	12.13	78.34	28.42	156.71	28	1.9	12942.2	462.2	24	1.6	467.7	19.5	7.78915	592.32	61.6023	101.297	9.6913	84.9234	9	37.5	5
47	female	red O	8	23982.5	12.75	11.69	51.64	23.73	127.04	32	1.7	16223.6	507	28	1.5	501.7	17.9	7.73865	613.029	53.28	97.8747	7.7737	68.3266	12	35.2941	7
48	female	turquoise O	9	18300	13.68	11.64	52.33	30.64	136.41	38	1.7	20355.9	535.7	34	1.5	735.9	21.6	7.44034	605.455	54.7074	99.0991	9.022	95.7208	18	56.25	6.6
49	female	blue O	10	22515.5	13.77	10.82	57.63	26.59	132.64	37	1.7	20088.2	542.9	32	1.5	617.6	19.3	7.47402	581.641	48.1104	103.156	8.8121	75.2722	14	36.8421	6.5
50	female	orange O	11	17116.8	13.27	10.23	65.34	31.21	145.6	32	1.6	18267.9	570.9	30	1.5	518	17.3	7.56754	608.857	49.8345	98.5453	8.088	51.5805	9	33.3333	7
51	female	purple O	12	21932.9	13.05	9.94	55.14	28.87	131.89	39	1.6	21644.4	555	38	1.6	634.9	16.7	7.34447	619.771	47.2067	96.8099	7.9223	64.4887	14	41.1765	8.75
52	female	yellow O	13	20032.9	13.06	11.81	71.54	30.72	153.09	30	1.8	15496.8	516.6	26	1.5	501	19.3	7.25163	586.146	35.4547	102.364	6.3117	54.1169	11	27.5	8.2
53	male	white	1	23666.8	10.48	4.75	69.13	15.41	106.76	34	1.4	21541.2	633.6	32	1.4	651.6	20.4	12.4693	710.667	40.5482	84.4278	4.9498	60.3463	16	50	5.5
54	male	red T	2	21315.5	10.07	4.63	58.54	14.11	90.35	31	1.5	20299.1	654.8	30	1.4	585.3	19.5	11.3646	737.286	56.303	81.3796	6.3509	63.7996	12	44.4444	9.33333
55	male	blue T	3	30349.7	10.75	4.88	71.82	16.62	108.95	38	1.3	28696.6	755.2	36	1.2	701.2	19.5	10.2382	722.762	42.9509	83.0149	5.2125	55.499	15	36.5854	8.4
56	male	yellow T	4	26568.3	13.04	5.39	118.83	21.01	164.79	36	1.4	24897.5	691.6	34	1.3	684.8	20.1	10.4545	716.108	44.0421	83.7862	5.4886	63.7678	15	41.6667	6.16667
57	male	orange T	5	28249.3	14.1	5.42	104.56	21.92	163.65	40	1.4	26582.7	664.6	40	1.4	835.2	20.9	10.942	686.556	50.5513	87.3928	6.3148	61.8126	14	40	9
58	male	purple T	6	23732.8	15	5.46	108.92	21.44	161.11	32	1.3	22586.1	705.8	31	1.3	601	19.4	10.4918	670.941	44.2428	89.4266	5.6487	46.7671	12	36.3636	6.8
59	male	turquoise T	7	23816.6	12.39	5.1	91.48	18.91	137.94	28	1.2	22001.8	785.8	26	1.1	584.3	22.5	9.83889	723.742	69.3983	82.9025	7.4026	93.8031	16	53.3333	7.75
60	male	red O	8	35400.6	12.52	5.14	78.62	17.98	123.56	28	1.4	19422.2	693.7	27	1.3	517.7	19.2	9.48599	704.735	38.8675	85.1384	4.9873	54.6372	16	33.3333	8.16667
61	male	turquoise O	9	20500.4	16.21	6.46	212.03	26.26	272.78	40	1.2	30549	763.7	38	1.2	834.6	22	9.71773	654.769	37.7883	91.6353	5.4178	51.5731	11	44	8.66667
62	male	blue O	10	32398.9	14.51	6.55	137.66	28.37	212.38	32	1.3	24002.9	750.1	28	1.1	551.5	19.7	9.79253	739.867	59.2906	81.0957	6.2928	80.4705	10	34.4828	7.5
63	male	orange O	11	28399.8	12.78	5.39	76.11	19.61	127.5	35	1.1	30272.2	864.9	34	1.1	668	19.6	9.78534	691.579	35.2655	86.758	4.3106	47.6546	11	29.7297	7.6
64	male	purple O	12	25516.2	15.11	5.54	98.42	20	156.31	40	1.1	33761.8	844	39	1.1	751.3	19.3	10.4467	681.875	28.9385	87.9927	3.6617	44.1971	4	12.9032	6.4
65	male	yellow O	13	31932.3	12.3	5.76	122.69	20.14	174.82	32	1.1	25999	812.5	31	1.1	634.6	20.5	11.4931	706.6	44.6465	84.9137	5.3794	64.1375	11	28.2051	6.66667
66	male	white	1	24268.3	14.91	4.53	53	13.23	93.22	29	1.2	23024.4	793.9	29	1.2	668.1	23	9.11074	567.721	18.0437	105.686	3.3385	19.2631	0	0	5.375
67	male	red T	2	19834.7	13.98	4.32	49.27	13.87	92.3	29	1.5	18763.1	647	27	1.4	534.2	19.8	8.69205	570.514	34.631	105.168	6.2383	26.0858	3	8.8235	7
68	male	blue T	3	31432.6	14.02	5.14	83.98	15.93	132.98	39	1.2	29346.8	752.5	35	1.1	667.7	19.1	8.50027	559.357	31.8995	107.266	6.6858	45.9039	8	14.5455	4.66667
69	male	yellow T	4	26050.3	13.22	5.4	112.24	18.89	161.98	39	1.5	24266.4	622.2	37	1.4	801.1	21.7	8.34205	542	14.4447	110.701	2.9449	14.2438	0	0	5.33333
70	male	orange T	5	25583.4	13.18	5.1	74.78	16.4	123.55	37	1.4	23688.1	640.2	34	1.3	717.8	21.1	8.63283	541.192	21.0045	110.867	4.0893	20.4217	2	4.3478	3.61538
71	male	purple T	6	26166.2	13.92	5.04	64.15	12.52	106.56	32	1.2	23745.5	742	30	1.1	567.6	18.9	8.39643	541.617	14.5397	110.779	2.9502	14.1477	0	0	3.61538
72	male	turquoise T	7	20149.7	15.41	6.4	125.17	20.36	194.38	30	1.5	18522.6	617.4	28	1.4	635.1	22.7	8.93273	565.371	29.545	106.125	5.489	21.2764	1	2.9412	5.83333
73	male	red O	8	28516.5	16.95	6.61	128.27	19.28	181.44	30	1.4	19681.8	656.1	28	1.3	584.3	20.9	9.13175	522.741	27.087	114.78	6.0383	42.0846	6	11.3208	4.90909
74	male	turquoise O	9	20917.1	15.26	5.96	55.97	17.28	108.42	39	1.4	27159.8	696.4	37	1.3	784.6	21.2	9.48515	511.61	11.3525	117.277	2.5262	8.8771	0	0	2.5625
75	male	blue O	10	28684	14.86	5.82	68.94	16.65	108.38	43	1.4	27318	635.3	42	1.4	734.5	17.5	9.825	526.37	14.2598	113.988	3.0511	13.7069	0	0	4.15385
76	male	orange O	11	28717.6	14.79	5.95	75.68	14.2	126.19	43	1.4	29092.1	676.6	40	1.3	1018.3	25.5	10.2793	543.623	30.667	110.371	6.3411	34.1136	6	11.5385	6.625
77	male	purple O	12	30383.2	14.82	5.48	57.89	14.96	99.26	45	1.6	26091.9	579.8	42	1.5	918.1	21.9	10.4762	542.255	16.7478	110.649	3.3208	17.9591	1	1.8519	3.92857
78	male	yellow O	13	31300.6	15.43	4.85	50.09	14.27	93.47	43	1.5	25524	593.6	34	1.2	667.8	19.6	10.4693	548.07	16.5698	109.475	3.2864	15.6014	0	0	5.18182
79	female	white	1	102348	23.04	7.14	105.32	27.81	180.75	43	0.4	99073.8	2304	31	0.3	550.7	17.8	5.48983	610.563	33.8402	98.27	5.404	34.7067	21	12.6506	7.26087
80	female	red T	2	96965.6	20.56	7.04	94.71	28.73	169.67	45	0.5	93700.4	2082.2	32	0.3	617.7	19.3	6.96819	595.506	33.6298	100.755	5.5656	33.7175	18	11.1801	8.1
81	female	blue T	3	109833	22.17	6.94	87.59	27.61	161.74	48	0.4	106863	2226.3	37	0.3	651	17.6	5.12903	583.319	28.3438	102.86	4.938	28.8559	13	6.9519	7.23077
82	female	yellow T	4	158766	20.4	6.99	77.28	27.1	147.83	78	0.5	154064	1975.2	66	0.4	1418.9	21.5	5.85296	609.969	45.2851	98.3656	7.1579	41.1135	48	18.5328	8.96552
83	female	orange T	5	134298	19.2	6.33	70.29	27.42	141.79	62	0.5	129664	2091.4	53	0.4	1420.5	26.8	6.04975	591.736	34.6169	101.397	5.8532	31.4793	28	12.3894	10.8095
84	female	purple T	6	110066	17.54	6.3	87.47	26.71	151.32	51	0.5	106262	2083.6	43	0.4	851.5	19.8	5.43359	573.424	27.1312	104.635	4.8136	27.3925	12	6.3158	6.82143
85	female	turquoise T	7	106183	17.33	6.19	93.03	29.14	163.8	50	0.5	99467.8	1989.4	42	0.4	1053.6	25.1	7.26944	570.481	31.7265	105.174	5.8795	26.4834	10	7.8125	7.16667
86	female	red O	8	148897	18.83	6.07	91.26	29.93	167.86	48	0.4	103648	2159.3	35	0.3	684.5	19.6	5.37218	575.442	33.4928	104.268	6.0028	28.8259	21	8.1712	8.89655
87	female	turquoise O	9	108183	18.59	5.93	80.75	27.17	147.79	64	0.4	145834	2278.7	52	0.3	1252.1	24.1	6.25845	588.565	30.4731	101.943	5.1526	30.8113	16	8.7432	8
88	female	blue O	10	150683	18.79	6.48	72.54	27.05	142.8	50	0.5	105898	2118	42	0.4	819.1	19.5	5.64356	598.773	43.1135	100.205	7.2372	39.3125	46	18.4	10.4583
89	female	orange O	11	115933	19.98	7.02	81.73	29.19	155.76	51	0.4	121918	2390.6	43	0.3	901.3	21	5.22693	593.753	34.9406	101.052	5.9086	30.2361	22	11.399	8.43478
90	female	purple O	12	109181	19.33	6.33	87.63	29.28	170.07	63	0.4	143196	2272.9	49	0.3	1068.5	21.8	4.53674	599.094	35.8301	100.151	5.7822	35.5825	29	16.1111	7.54167
91	female	yellow O	13	125532	19.34	6.26	91.21	32.15	175.78	42	0.4	112847	2686.8	35	0.3	851.3	24.3	6.09996	600.788	34.7892	99.8688	5.7382	34.8389	30	14.4928	8.32
92	female	white	1	73382.7	18.5	8.04	100.55	22.94	165.7	99	1.3	69582.4	702.9	95	1.3	2103.7	22.1	7.81537	684.262	41.4624	87.6858	5.306	46.7239	30	28.3019	8.91667
93	female	red T	2	35267.1	16.73	7.89	99.98	24.75	164.56	54	1.5	33159.8	614.1	54	1.5	1202.5	22.3	7.85777	670.264	36.6141	89.5169	4.9011	38.5472	10	19.2308	8.83333
94	female	blue T	3	37899.6	20.38	9.17	112.85	25.46	189.31	40	1.1	35362.5	884.1	37	1	753	20.4	10.3409	678.836	39.4539	88.3865	5.1424	43.2392	12	22.2222	9.16667
95	female	yellow T	4	45367.6	20.55	10.44	142.81	28.68	225.86	48	1.1	43307.3	902.2	47	1	935.1	19.9	8.79293	650.493	44.2975	92.2378	6.3286	47.747	22	32.3529	8.625
96	female	orange T	5	64364.9	21.59	10.16	144.63	28.3	238.35	76	1.2	55380.4	728.7	70	1.1	1452.5	20.7	9.959	633.451	41.3693	94.7192	6.1252	45.4871	31	30.6931	9.27273
97	female	purple T	6	31133.4	20.58	9.88	150.14	33.29	256.24	39	1.3	29766.5	763.2	37	1.2	701.7	19	9.67934	677.478	47.0247	88.5637	6.1151	54.189	17	37.7778	9.2
98	female	turquoise T	7	25733.6	21.55	13.31	190.16	27.54	280.69	30	1.2	23945.4	798.2	28	1.1	584.5	20.9	8.90009	672.421	47.9113	89.2298	6.4735	53.905	13	35.1351	9.5
99	female	red O	8	47649	19.2	9.32	163.81	26.43	242	33	1.1	30582.4	926.7	32	1	617.6	19.3	9.75021	686.303	45.647	87.4249	5.7571	54.6117	22	33.8462	9.42857
100	female	turquoise O	9	31383.2	20.58	7.1	212.59	30.34	301.18	69	1.2	47314.5	685.7	63	1.1	1607.9	25.5	9.10386	671.289	51.6658	89.3803	6.9631	71.9981	16	36.3636	9
101	female	blue O	10	57132.5	20.32	8.87	182.99	28.21	277.21	37	1.2	28930.1	781.9	35	1.2	717.8	20.5	9.07917	685.55	52.749	87.521	6.9473	59.8911	25	31.6456	11.4286
102	female	orange O	11	27933.2	18.38	9.85	101.22	22.52	166.31	53	1.2	38118.2	719.2	45	1.1	1152.4	25.6	8.64896	667.512	45.0901	89.886	6.0385	50.6757	12	30	8.2
103	female	purple O	12	29766.5	18.72	14.45	155.26	27.03	249.43	53	1.1	43647.3	823.5	49	1	1003.1	20.5	8.91189	657.244	43.4519	91.2902	5.8593	50.4635	14	31.8182	9
104	female	yellow O	13	42432.8	20.76	12.96	113.61	28.2	198.35	30	1.1	27264.4	908.8	29	1	651.9	22.5	10.7611	697.733	46.3331	85.9927	5.9625	47.6097	14	23.7288	10
105	female	white	1	30715.6	13.15	7.31	60.56	17.36	112.83	28	0.9	28179	1006.4	27	0.9	538.2	19.9	12.949	674.348	57.293	88.9749	7.3331	68.3291	25	55.5556	9.2
106	female	red T	2	25583.5	14.93	9.31	75.97	20.15	136.29	30	1.2	22938.4	764.6	26	1	584.4	22.5	17.9279	634.9	45.7803	94.5031	6.7494	47.6653	10	25.641	8
107	female	blue T	3	35898.9	14.82	7.29	64.02	22.46	121.04	36	1	34006.3	944.6	31	0.9	670.2	21.6	14.3712	666.34	58.6854	90.0442	7.8961	58.693	21	40.3846	5.88889
108	female	yellow T	4	26566.1	16.38	7.38	80.85	22.06	134.02	32	1.2	24224.5	757	28	1.1	651.4	23.3	14.3039	635.333	54.8877	94.4386	8.0934	53.9426	14	34.1463	8.4
109	female	orange T	5	30299.2	18.15	8.82	93.03	24.46	161.48	39	1.3	28840.4	739.5	38	1.3	801.5	21.1	16.2484	622.417	51.2614	96.3984	7.4262	52.2088	14	29.7872	9.6
110	female	purple T	6	24166	20.34	13.2	116.31	37.79	221.45	27	1.1	22217.8	822.9	23	1	467.4	20.3	16.9399	592.842	41.6355	101.207	6.9563	41.6079	8	21.6216	9.5
111	female	turquoise T	7	26983.6	18.1	8.74	85.78	27.42	167.36	28	1	24802.7	885.8	22	0.8	417.7	19	16.9117	682.919	65.3346	87.8582	8.8416	63.6993	14	38.8889	9.25
112	female	red O	8	35699.5	14.82	7.69	74.3	22.39	136.49	28	1.1	22548.6	805.3	21	0.9	518.1	24.7	14.7056	624.561	45.261	96.0674	6.9742	47.3425	17	30.3571	8.14286
113	female	turquoise O	9	24565.4	13.97	8.55	73.87	22.48	131.15	40	1	36730.9	918.3	35	0.9	884.9	25.3	14.5485	613	40.8028	97.8793	6.6681	36.4083	6	15.3846	8
114	female	blue O	10	39849.4	13.79	6.77	55.59	20.96	105.65	40	1.2	31266.5	781.7	32	0.9	767.9	24	13.4764	632.381	57.5603	94.8795	8.5742	57.7761	24	38.7097	9
115	female	orange O	11	28066	13.8	6.51	69.43	17.39	116.79	34	0.9	32960.6	969.4	31	0.9	551.3	17.8	14.8202	632.727	49.1908	94.8276	7.058	58.816	13	30.2326	8.8
116	female	purple O	12	34516.3	13.4	7.14	53.99	19.79	106.44	36	1	32874.6	913.2	30	0.8	784.8	26.2	15.6263	666.51	62.3316	90.0212	8.0546	75.7769	23	46	7.28571
117	female	yellow O	13	36168.1	15.32	8.43	62.71	19.44	117.09	30	1.1	26683.3	889.4	29	1	584.5	20.2	14.6134	646.473	45.286	92.8113	6.437	53.9619	18	33.3333	11
118	female	white	1	50431.6	16.24	5.7	74.95	24.14	151.33	34	0.7	48182.1	1417.1	27	0.5	652.1	24.2	9.84759	586.98	18.0476	102.218	3.1616	18.5165	1	2	5.1
119	female	red T	2	51866.3	14.53	4.45	43.93	21.81	100.14	29	0.6	49980.6	1723.5	25	0.5	551	22	10.4708	583.333	17.7564	102.857	3.1693	17.6226	0	0	6.54545
120	female	blue T	3	67366.4	13.74	4.39	38.1	18.3	86.97	36	0.5	64994.8	1805.4	24	0.4	467.4	19.5	9.82873	610.537	20.4749	98.2742	3.298	21.4429	2	2.4691	5.46667
121	female	yellow T	4	78732.6	12.53	4.63	39.24	16.09	84.56	19	0.2	13008.2	684.6	13	0.2	660.6	50.8	9.9139	610.028	26.2867	98.3561	4.4527	21.3342	2	2.8571	5.07143
122	female	orange T	5	216.05	13.04	5.98	42.97	19.79	96.16	0	0	0	0	0	0	0		9.30312	596.293	23.2979	100.622	3.9037	25.6425	4	4.9383	5.85714
123	female	purple T	6	164.99	13.48	7.17	60.95	18.56	125.75	0	0	0	0	0	0	0		10.0307	624.364	31.2687	96.0978	4.8879	48.4122	13	30.2326	6.28571
124	female	turquoise T	7	334.6	14.1	7.3	81.35	19.4	160.13	1	3	301.7	301.7	0	0	0		9.95604	590.125	36.5286	101.673	6.1053	48.8244	9	29.0323	6.4
125	female	red O	8	83.14	13.75	6.01	52.55	20.16	113.64	1	10	84.3	84.3	0	0	0		9.16251	607.692	27.9046	98.7342	4.5797	34.2122	12	15.5844	7.09091
126	female	turquoise O	9	100.02	13.47	5.83	50.85	17.98	103.06	1	3.2	236.2	236.2	1	3.2	67.5	67.5	12.1253	590.193	25.2425	101.662	4.3865	36.3107	9	14.7541	6.88889
127	female	blue O	10	316.36	10.94	3.76	41.05	14.97	81.56	0	0	0	0	0	0	0		11.0041	612.392	23.8426	97.9764	3.8084	22.2779	0	0	3.92308
128	female	orange O	11	286.02	11.59	4.04	50.13	15.17	97.28	0	0	0	0	0	0	0		10.424	603.267	20.7819	99.4585	3.4207	21.3975	2	3.3898	6
129	female	purple O	12	198.95	9.34	3.1	51.63	14.73	92.77	0	0	0	0	1	12	54.8	54.8	13.1924	582.5	13.4296	103.004	2.3594	13.7217	0	0	2.66667
130	female	yellow O	13	333.35	10.11	3.21	44.18	14.82	76.88	1	3.5	233.5	233.5	0	0	0		11.4516	599.103	22.8354	100.15	3.7436	22.4735	1	1.7544	5.8
131	female	white	1	61781.9	12.5	4.79	49.48	10.62	89.83	33	0.53	59991.4	1817.92	27	0.44	502.81	18.62	5.71026	579.925	20.0319	103.462	3.5099	18.5749	1	0.9434	5.09524
132	female	blue O	2	64031.7	13.62	4.92	55.09	12.57	99.08	33	0.52	62149.6	1883.32	27	0.42	450.74	16.69	9.30707	573.225	20.8155	104.671	3.7308	17.4923	1	0.9091	4.82609
133	female	red O	3	83332.2	12.94	4.73	57.47	12.28	99.29	44	0.53	80753.2	1835.3	34	0.41	617.83	18.17	9.33432	562.917	16.8345	106.588	3.1478	13.7108	0	0	4.64516
134	female	orange T	4	73433.4	13.41	5.02	68.16	13.21	109.52	48	0.65	70195.5	1462.41	40	0.54	934.85	23.37	8.68354	569.58	19.1028	105.341	3.5011	17.5638	1	0.8475	4.25
135	female	yellow O	5	88798.7	13.55	5.09	79.35	17.41	128.07	60	0.68	85621.1	1427.02	51	0.57	1018.28	19.97	8.90187	574.946	32.7276	104.358	5.3442	42.1814	15	11.7188	5.375
136	female	orange O	6	84349.4	10.77	4.56	65.19	12.07	105.06	45	0.53	79565	1768.11	32	0.38	1001.61	31.3	9.75391	590.604	26.8109	101.591	4.5924	29.2903	8	7.619	5.04762
137	female	yellow T	7	75200	7.63	3.15	67.16	9.08	99.81	34	0.45	69791.3	2052.68	21	0.28	433.97	20.67	11.0883	605.977	37.3544	99.0137	6.0119	38.966	17	19.7674	7.25
138	female	turquoise O	8	78164.9	10.6	4.11	44	10.87	83.22	36	0.46	75716.8	2103.24	26	0.33	584.65	22.49	9.32375	600.393	33.5643	99.9346	5.3764	29.4011	9	8.1081	6.22222
139	female	red T	9	113265	10.26	3.86	73.22	10.74	116.6	32	0.37	80306	2509.56	23	0.27	433.79	18.86	11.1217	597.84	41.415	100.361	6.5122	50.716	14	14.1414	6.66667
140	female	purple O	10	85500	13.32	4.7	102.72	16.41	157.79	63	0.56	103060	1635.88	43	0.38	1000.29	23.26	9.91498	597.84	41.415	100.361	6.5122	50.716	14	14.1414	6.66667
141	female	turquoise T	11	80982.9	11.57	4.35	63.41	10.59	106.81	45	0.56	73393.1	1630.96	26	0.33	500.79	19.26	9.32556	611.798	32.9617	98.0715	5.3601	34.0925	16	13.5593	5.95
142	female	purple T	12	79999.3	11.16	4.32	68.89	12.27	115.89	32	0.4	77347.7	2417.12	21	0.26	350.56	16.69	10.438	584.8	29.675	102.599	5.1304	37.5028	22	21.1538	6.5625
143	female	blue T	13	102448	20.63	6.48	231.16	25.2	320.59	53	0.52	95445.8	1800.86	33	0.32	584.5	17.71	11.0337	586.216	41.2117	102.351	6.8608	56.6873	24	32.8767	6.72727
144	male	white	1	50349.7	16.42	5.77	55.01	11.86	99.45	33	0.66	47225.5	1431.08	33	0.66	717.8	21.75	10.089	616.9	31.8402	97.2605	5.1057	33.3102	11	13.9241	5.33333
145	male	blue O	2	42382.9	17.93	7.53	63.95	15.35	125.57	30	0.71	39235.3	1307.84	29	0.68	631.21	21.77	10.0408	626.966	46.3851	95.699	6.8046	52.6248	18	31.5789	9.66667
146	male	red O	3	56716.2	22.08	6.62	54.61	12.82	105.46	34	0.6	55575.3	1634.57	34	0.6	744.29	21.89	9.63096	611.783	30.3633	98.0741	4.8883	33.8054	19	20.8791	9.2
147	male	orange T	4	50349.6	23.02	6.96	51.96	14.56	111.52	31	0.62	47125.7	1520.18	29	0.58	567.52	19.57	10.1689	632.831	53.8506	94.812	8.0565	48.0191	24	31.5789	9.625
148	male	yellow O	5	56183.1	19.36	7.11	59.68	13.79	115.52	40	0.71	54427.9	1360.7	41	0.73	1123.02	27.39	9.72431	642.909	44.6599	93.3258	6.4	49.1616	23	30.2632	11
149	male	orange O	6	54199.7	23.41	7.2	55.21	12.42	110.33	29	0.54	53519.4	1845.5	27	0.5	550.91	20.4	9.88976	651.111	44.1505	92.1502	6.2257	43.0698	21	26.25	10.125
150	male	yellow T	7	51582.7	23.74	6.83	54.71	12.96	105.75	31	0.6	49329.3	1591.27	32	0.62	667.71	20.87	10.2664	650.667	58.2194	92.2131	8.1256	57.0145	22	28.5714	13
151	male	turquoise O	8	58882.4	22.99	7.81	52.04	13.93	110.25	36	0.61	58134.4	1614.84	36	0.61	733.77	20.38	10.2344	635.172	54.3323	94.4625	8.0567	51.0437	34	39.5349	9.66667
152	male	red T	9	66332.7	21.52	7.07	54.65	12.7	106.85	27	0.48	54704.4	2026.09	27	0.48	617.66	22.88	10.106	633.273	45.9555	94.7459	6.7634	43.9595	16	18.3908	8.8
153	male	purple O	10	56282.4	21.03	7.23	59.86	13.42	110.12	39	0.59	62742.5	1608.78	37	0.56	734.55	19.85	10.4627	633.846	46.7375	94.6602	7.1138	43.0405	25	24.2718	9.45454
154	male	turquoise T	11	70949.5	23.31	6.64	54.14	12.24	107.41	30	0.55	52265.1	1742.17	29	0.53	600.36	20.7	10.3185	673.9	44.8228	89.034	5.6611	44.7284	13	16.4557	8.88889
155	male	purple T	12	54283.4	23.32	6.18	54.23	12.01	107.59	29	0.41	69041.8	2380.75	28	0.39	551.74	19.71	10.2555	637.375	61.1804	94.1361	8.8263	53.55	27	28.4211	13.7143
156	male	blue T	13	66549.5						32	0.48	64456.6	2014.27	30	0.45	633.86	21.13	10.0323	658.336	149.331	91.1388	16.5943	219.461	29	25.8929	14.125
157	female	white	1	15833.5	8.68	7.06	41.28	8.1	72.27	30	1.9	14840.5	494.7	28	1.8	584.3	20.9	5.64326	796.842	71.9249	75.2972	6.8942	98.9229	13	72.2222	6.33333
158	female	red T	2	31266.9	8.25	8.2	42.55	8.03	73.16	39	1.2	30114.8	772.2	36	1.2	751.2	20.9	4.95705	826.595	76.4543	72.587	7.009	105.992	30	83.3333	9.25
159	female	blue T	3	27717.4	7.98	7.72	38.14	7.82	65.2	28	1	27127.3	968.8	27	1	567.6	21	4.74212	804.823	73.3226	74.5505	7.1111	97.9855	24	72.7273	11.3333
160	female	yellow T	4	16750.8	8.79	8.03	42.22	8.4	71.44	25	1.5	15524.7	621	24	1.4	517.4	21.6	4.75044	807.809	60.0325	74.2749	5.5954	81.5657	16	80	10.5
161	female	orange T	5	21033.5	9.88	7.91	42.72	8.15	72.57	30	1.4	20099.3	670	27	1.3	534.2	19.8	4.72021	774.615	79.2562	77.4578	7.886	98.9008	17	68	8.66667
162	female	purple T	6	20949.4	9.73	7.93	38.86	7.7	67.79	27	1.3	20115.3	745	24	1.1	484.1	20.2	4.72149	821.6	95.2236	73.0282	8.7579	123.23	15	62.5	8.33333
163	female	turquoise T	7	28232.1	9	7.43	48.57	7.29	76.29	31	1.1	27327.8	881.5	27	1	567.6	21	4.65169	783.086	71.1561	76.62	7.0888	97.3268	22	64.7059	11.6667
164	female	red O	8	26666.5	8.68	7.69	35.39	7.16	65.49	35	1.3	25741.2	735.5	34	1.3	784.6	23.1	5.32233	756.8	70.9527	79.2812	7.6348	93.3073	21	61.7647	8.75
165	female	turquoise O	9	24633.3	9.16	7.5	44.45	8.2	75.76	30	1.2	23671.5	789	28	1.1	601	21.5	5.2271	755.125	73.3768	79.457	7.4625	88.0369	17	54.8387	10.6667
166	female	blue O	10	19300.8	8.09	7.37	34.1	7.85	63.47	32	1.7	18512.9	578.5	30	1.6	617.6	20.6	5.12965	751.04	68.9326	79.8892	7.3622	86.9629	16	66.6667	12.5
167	female	orange O	11	18483.4	8.38	7.22	38.51	7.63	65.31	24	1.3	17661.7	735.9	19	1	400.6	21.1	5.19133	721.846	67.8593	83.1202	7.4856	79.3783	15	60	8.66667
168	female	purple O	12	18516.3	9.38	7.72	28.17	7.26	58.13	24	1.3	17912.5	746.4	24	1.3	584.3	24.3	5.40457	716.8	66.1631	83.7054	7.8667	79.6306	11	45.8333	8.33333
169	female	yellow O	13	24850	8.61	7.1	43.75	8.07	73.37	34	1.4	23504.3	691.3	31	1.2	684.4	22.1	5.5008	770.064	69.7208	77.9155	7.0249	88.1767	19	63.3333	7.75
170	male	white	1	31817.1	9.46	4.12	136.13	12.38	169.68	32	1.01	25933.8	810.43	33	1.04	736.83	22.33	8.69676	617.9	26.1478	97.1031	4.0861	31.1592	3	7.6923	5.71429
171	male	blue O	2	26315.6	8.31	3.5	54.3	10.56	84.46	34	1.29	25347.5	745.51	33	1.25	734.59	22.26	10.1219	630.8	30.7232	95.1173	4.4964	33.8526	8	16.3265	6.25
172	male	red O	3	33516.4	8.38	3.52	75.96	9.59	104.21	40	1.19	31901.5	797.54	38	1.13	867.94	22.84	10.176	645.1	39.0242	93.0088	5.3632	49.7966	10	25.641	4.44444
173	male	orange T	4	25800.4	8.84	3.35	71.16	11.16	95.77	33	1.28	24656.1	747.15	33	1.28	734.52	22.26	9.49233	631.924	27.5532	94.948	4.1467	32.9728	8	15.3846	6.625
174	male	yellow O	5	38549.1	8.36	3.28	65.06	10.81	96.53	41	1.06	36725.6	895.75	40	1.04	1085.05	27.13	9.20586	617.714	24.1531	97.1323	3.771	27.9221	3	7.3171	6
175	male	orange O	6	23748.9	8.46	3.54	66.28	10.58	94.42	25	1.05	22903.7	916.15	25	1.05	751.15	30.05	8.5889	654.915	42.8501	91.6149	5.7439	49.7754	9	15.5172	7.375
176	male	yellow T	7	25833.6	8.56	3.58	75.62	11.84	105.24	32	1.24	24556.2	767.38	29	1.12	617.68	21.3	8.64195	608.889	22.0975	98.5401	3.488	26.8188	4	11.4286	5.14286
177	male	turquoise O	8	39833.8	8.25	3.55	63.12	12.09	92.21	42	1.05	37676.8	897.07	38	0.95	767.89	20.21	9.33346	638	29.4808	94.0439	4.2216	39.4358	8	20.5128	4.44444
178	male	red T	9	40866.9	8.68	3.82	69.92	11.83	97.07	30	1.21	23544.8	784.83	27	1.09	534.4	19.79	9.21371	633.742	29.3655	94.6758	4.1397	38.5136	7	11.4754	5.63636
179	male	purple O	10	24766.9	10.01	3.91	81.05	13.94	119.29	42	1.03	39212.8	933.64	37	0.91	717.81	19.4	9.07361	609.8	35.7897	98.3929	5.1582	39.7781	6	15.3846	5
180	male	turquoise T	11	33349.8	9.01	3.89	73.71	11.14	104.94	32	1.01	29764.2	930.13	30	0.95	617.67	20.59	8.88595	644.444	53.7137	93.1034	7.3821	62.6994	24	38.7097	7.875
181	male	purple T	12	31716.5	8.47	3.79	72.94	10.55	100.31	36	1.08	31868.3	885.23	31	0.93	651.02	21	9.47016	639.66	44.5278	93.7999	6.1479	56.1523	13	28.2609	6.71429
182	male	blue T	13	44283.2	8.84	3.86	92.88	12.37	125.06	39	0.88	42818.6	1097.91	34	0.77	717.77	21.11	10.0517	601.724	20.7759	99.7135	3.3754	24.1216	4	7.0175	5.8
183	male	white	1	27834.3	12.24	12.22	86.9	14.6	136.95	35	1.26	22184	633.83	32	1.15	717.94	22.44	12.9553	637.854	40.8005	94.0655	6.247	41.4109	10	25	10.25
184	male	blue O	2	18332.7	12.56	12.01	102.5	13.75	147.53	32	1.75	16108	503.37	28	1.53	551.81	19.71	12.5356	652.148	48.2747	92.0036	6.5558	59.0681	9	34.6154	9
185	male	red O	3	23816.5	12.27	10.4	81.15	12.42	124.96	41	1.72	21350.1	520.73	39	1.64	1001.72	25.69	12.3654	678.171	38.6466	88.4732	4.9421	42.8336	9	26.4706	7
186	male	orange T	4	20351.8	13.71	10.52	70.63	12.36	110.89	31	1.52	18347.5	591.85	29	1.42	584.37	20.15	12.3556	669.467	58.154	89.6236	7.7999	54.9209	8	27.5862	10
187	male	yellow O	5	20982.9	12.94	10.05	65.99	13.97	111.61	42	2	18702.8	445.31	39	1.86	785.18	20.13	12.0195	664.129	52.9893	90.3439	7.0263	52.9073	9	30	7.75
188	male	orange O	6	18483.5	12.93	10.26	76.21	11.78	112.47	30	1.62	16776.3	559.21	28	1.51	518.22	18.51	12.1615	654.714	55.4295	91.643	7.6854	46.8131	8	29.6296	5.6
189	male	yellow T	7	14100.9	12.37	9.5	60.39	10.34	102.16	25	1.77	12736.9	509.48	22	1.56	451.7	20.53	12.1247	675.2	52.6942	88.8626	6.6565	62.5289	6	31.5789	5
190	male	turquoise O	8	22567.6	12.21	10.03	62.01	11.75	105.19	41	1.82	20387.3	497.25	39	1.73	919.03	23.56	12.1879	707.875	102.51	84.7607	13.0772	145.357	16	51.6129	10.6667
191	male	red T	9	25281.8	11.43	12.02	73.5	10.86	115.16	26	1.83	12711.1	488.89	23	1.62	534.51	23.24	12.2768	664.6	73.1654	90.2799	9.1508	91.0849	10	52.6316	6.66667
192	male	purple O	10	14231.3	10.84	10.63	71.8	11.01	111.25	45	1.78	23295.2	517.67	43	1.7	835	19.42	13.0866	657.263	75.686	91.2876	10.2434	70.7105	16	43.2432	9.5
193	male	turquoise T	11	19566.1	12.92	11.78	68	10.98	108.85	33	1.76	17537.4	531.44	31	1.66	584.03	18.84	12.5144	616	47.6974	97.4026	7.449	49.2781	8	27.5862	10
194	male	purple T	12	18700	12.25	11.73	63.33	12.62	109.29	37	1.89	17427.6	471.02	37	1.89	734.52	19.85	12.2721	644.933	71.6312	93.0329	9.0805	78.3963	9	31.0345	6
195	male	blue T	13	22734.7	13.89	10.91	65.63	12.7	117.43	33	1.45	21524	652.24	31	1.36	601.16	19.39	12.0823	676.848	70.5998	88.6461	9.4534	74.7099	8	25	8.25
196	male	white	1	57517.9	14.98	6.17	76.07	21.08	136.4	33	0.57	55722.7	1688.57	32	0.56	650.92	20.34	11.7625	714.765	29.3874	83.9436	3.583	41.8012	15	18.75	5.4
197	male	blue O	2	64216.1	12.3	6.4	55.78	19.55	110.08	38	0.59	61141.3	1608.98	33	0.51	651.2	19.73	11.857	706.33	27.6529	84.9462	3.4092	37.7726	11	12.2222	7.58333
198	male	red O	3	81831.8	13.74	6.73	54.73	19.27	110.41	37	0.45	80011.8	2162.48	35	0.43	734.51	20.99	11.3478	665.869	31.8367	90.1078	4.2835	38.3062	21	17.3554	7.625
199	male	orange T	4	62415.4	12.39	6.32	50.94	18.16	102.66	37	0.59	60881.8	1645.46	36	0.58	701.12	19.48	12.6477	662.128	34.6435	90.617	4.7722	36.635	15	16.129	8.54546
200	male	yellow O	5	57867.9	11.65	5.95	60.22	16.94	111.62	38	0.66	56497.9	1486.79	35	0.6	718.29	20.52	11.1062	659.636	29.7498	90.9592	4.1127	31.0164	9	10.3448	7.33333
201	male	orange O	6	43917.8	12.21	6.15	65	17.49	117.14	28	0.64	41706.5	1489.52	28	0.64	600.99	21.46	12.2075	682.73	32.8841	87.8825	4.1153	38.5432	9	14.5161	7.875
202	male	yellow T	7	54664.8	13.33	7.25	66.86	19.85	125.24	34	0.62	53369.1	1569.68	32	0.59	717.8	22.43	13.0801	679.21	43.3452	88.3379	5.6581	44.6037	17	21.25	9
203	male	turquoise O	8	70314.9	12.75	6.84	85.05	17.28	150.24	40	0.57	66772.2	1669.31	39	0.55	1118.38	28.68	12.5526	716.495	32.5157	83.741	3.8393	36.4599	21	21.875	7.46154
204	male	red T	9	69216.5	12.02	7.02	57.47	18.19	112.68	29	0.46	61615.1	2124.66	29	0.46	634.38	21.88	12.1169	678.739	35.7043	88.3992	4.6111	41.607	24	26.3736	9.2
205	male	purple O	10	62782.3	13.51	9.4	71.22	20.9	134.8	44	0.64	66974.3	1522.14	40	0.58	801.3	20.03	12.0716	694.24	37.1356	86.4254	4.6401	39.8379	21	21.2121	6.25
206	male	turquoise T	11	70182.2	12.64	8.46	56.58	21.68	120.7	18	0.69	25240.2	1402.24	16	0.62	283.79	17.74	13.1526	649.333	32.4182	92.4025	4.4486	31.8519	6	15.7895	5.57143
207	male	purple T	12	25915.1	12.15	8.39	60.24	17.78	116.83	38	0.54	67591.9	1778.74	38	0.54	1068.62	28.12	13.2024	739.789	44.8452	81.1042	4.9193	49.5548	26	27.6596	10.5556
208	male	blue T	13	68198.3	11.7	7.83	59.46	17.07	117.92	40	0.59	66347	1658.68	38	0.56	951.5	25.04	12.4335	705.1	28.4578	85.0943	3.4348	33.9395	12	15.1899	6.66667
209	male	white	1	10949.7	20.44	6.87	210.73	53.5	220.57	41	0.48	77491.2	1890.03	36	0.42	801.23	22.26	5.18477	737.818	31.8073	81.3208	3.4029	49.6388	5	9.2593	5
210	male	blue O	2	9783.8	30.53	9.02	458.94	77.14	550.42	30	0.59	48013.7	1600.46	28	0.55	584.07	20.86	5.39345	693.769	26.161	86.4841	3.2741	20.267	1	1.9608	7.42857
211	male	red O	3	17433.7	26.64	8.43	186.35	58.51	260.52	38	0.5	73537.3	1935.19	33	0.44	651.02	19.73	6.03419	686.78	37.6452	87.3643	5.004	44.1669	3	5.1724	3.6875
212	male	orange T	4	17934	19.97	6.97	146.97	49.87	198.07	29	0.45	62957.4	2170.95	23	0.36	450.89	19.6	6.09636	684.571	16.4846	87.6461	2.1302	15.3846	0	0	3.73333
213	male	yellow O	5	7067.85	18.72	6.73	123.77	47.64	174.43	39	0.51	73702.1	1889.8	36	0.47	734.53	20.4	5.71442	682.925	24.102	87.8573	3.1502	15.9892	0	0	6.7
214	male	orange O	6	4834.6	18.23	7.1	174.18	47.01	216.3	26	0.45	55914	2150.54	22	0.38	467.71	21.26	5.31578	664.333	25.6391	90.3161	3.55	21.3622	1	2.1277	6.85714
215	male	yellow T	7	22968.3	22.93	8.04	264.7	58.84	332.51	34	0.49	68381.5	2011.22	33	0.47	718.13	21.76	5.42073	650.732	25.6583	92.2039	3.659	16.6474	0	0	4.55556
216	male	turquoise O	8	6817.8	22.74	8.15	221.05	62.64	294.93	37	0.51	70687.3	1910.47	31	0.42	701.49	22.63	5.80145	641.397	14.7503	93.5458	2.1683	12.5651	0	0	3.70588
217	male	red T	9	11267.8	17.48	6.44	132.22	43.34	186.01	25	0.46	51941.4	2077.65	23	0.43	501.31	21.8	5.90236	638.519	14.0602	93.9675	2.0703	12.7175	0	0	3.85714
218	male	purple O	10	4950.49	18.41	7.04	135.07	40.82	189.89	37	0.46	77580.9	2096.78	32	0.4	602.21	18.82	5.77286	668.119	20.7174	89.8043	2.8103	17.6705	1	1.5152	5.58333
219	male	turquoise T	11	12184.4	17.32	5.92	149.12	38.24	202.84	36	0.49	71598.9	1988.86	33	0.45	784.61	23.78	5.42018	639.279	17.9195	93.8558	2.6211	11.6526	0	0	6.1
220	male	purple T	12	14468.2	23.46	7.55	344.39	65.08	421.56	37	0.56	64792.3	1751.14	31	0.47	634.73	20.48	5.05831	624.762	22.4715	96.0366	3.4887	22.4152	2	3.2258	4.84615
221	male	blue T	13	12100.2	23.5	7.02	201.64	58.83	275.43	39	0.45	84960.6	2178.48	33	0.38	668.01	20.24	5.04278	649.731	20.442	92.3459	2.9558	14.665	0	0	5.58333
222	female	white	1	84799.8	17.3	7.34	267.02	39.24	384.88	40	1.06	35486.7	887.17	38	1.01	768.04	20.21	10.2783	632.621	46.6708	94.8436	7.3561	46.706	13	22.807	8.28571
223	female	blue O	2	50748.4	7.9	3.75	38.21	11.32	69.49	38	0.95	37642.3	990.59	38	0.95	884.81	23.28	8.6504	642.085	33.5406	93.4456	4.6726	34.5742	12	17.1429	5.91667
224	female	red O	3	75366.1	12.65	6.64	88.51	21.26	150.83	41	0.78	50445.7	1230.38	39	0.74	852.09	21.85	9.73383	636.041	41.3026	94.3336	6.276	46.9122	20	20.6186	8.90909
225	female	orange T	4	64298.7	8.44	4.2	49.41	14.16	92.06	36	0.81	42154.7	1170.97	35	0.79	734.56	20.99	8.93081	612.76	33.4904	97.9176	5.3662	32.1101	10	10.101	5.88235
226	female	yellow O	5	75850.5	9.59	4.64	65.46	16.64	112.88	43	0.83	49279	1146.02	40	0.77	938.57	23.46	9.16124	642.25	41.5434	93.4216	6.0661	40.6798	19	20	12
227	female	orange O	6	57435.1	10.11	4.77	69.7	17.72	121.01	31	0.77	38235.8	1233.41	29	0.72	651.58	22.47	8.94812	621.115	38.0177	96.6005	5.8992	34.8152	11	9.0909	8.71429
228	female	yellow T	7	69934.6	7.88	4.04	51.05	14.14	97.22	36	0.78	43764.8	1215.69	32	0.69	649.98	20.31	8.74241	605.626	28.8335	99.071	4.6442	27.7481	7	7.7778	5.6875
229	female	turquoise O	8	72999.3	8.51	4.28	51.48	14.54	91.21	42	0.68	58956.4	1403.72	43	0.7	967.48	22.5	9.30594	628.471	34.7514	95.4699	5.3494	35.8488	11	10.8911	8.5
230	female	red T	9	79616	8.1	3.72	53.97	14.01	96.29	31	0.76	38397.2	1238.62	29	0.71	605.24	20.87	8.96206	638.702	48.4711	93.9406	6.9872	48.7783	31	27.4336	9.5
231	female	purple O	10	53766.3	10.62	4.21	124.65	24.8	183.33	48	0.72	64109.6	1335.62	45	0.68	884.81	19.66	9.46587	604.895	39.2901	99.1908	6.2589	31.9651	7	9.3333	8.44444
232	female	turquoise T	11	66582	6.12	3.26	37.63	10.62	65.78	38	0.8	45503.1	1197.45	36	0.75	718.42	19.96	8.55362	635.765	39.5368	94.3745	5.8498	37.2118	17	14.4068	8.5
233	female	purple T	12	73849.3	6.72	3.14	47.33	12.27	81.92	37	0.66	54240	1465.95	34	0.6	684.25	20.12	9.2273	628.407	39.0883	95.4796	6.0377	40.2869	27	23.0769	7.375
234	female	blue T	13	86748.9	7.69	3.87	92.76	16.37	141.47	36	0.75	45839.6	1273.32	34	0.71	667.71	19.64	8.95963	595.423	37.4449	100.769	6.2001	35.9503	11	10.6796	8
235	female	white	1	37716.9	14.36	4.44	46.96	12.36	89.98	30	0.42	66929.8	2230.99	29	0.41	1319.3	45.49	8.86452	642.984	41.2522	93.3149	5.9668	44.1629	16	25.8065	9
236	female	blue O	2	40133	17.75	4.7	35.65	11.3	81.37	31	0.58	52289.9	1686.77	30	0.56	769.78	25.66	8.21995	673.714	47.7814	89.0585	6.1604	49.3954	14	25.4545	9.33333
237	female	red O	3	52566.3	15.07	4.3	36.49	11.79	76.27	38	0.54	68309.3	1797.61	34	0.48	734.43	21.6	8.07054	635.47	35.9735	94.4183	5.1923	41.2831	15	18.2927	9.22222
238	female	orange T	4	44233.2	12.76	4.25	37.62	11.1	73.23	34	0.64	51182.3	1505.36	30	0.57	617.7	20.59	7.59162	622	26.1177	96.463	3.9311	31.5913	10	14.4928	5.83333
239	female	yellow O	5	52048.4	13.93	4.11	38.44	11.71	75.18	46	0.55	80651.9	1753.3	38	0.45	837.05	22.03	7.4915	637.122	37.8734	94.1735	5.4586	40.7768	18	22.2222	6.30769
240	female	orange O	6	40264.9	13.2	4.27	42.2	11.68	82.56	23	0.43	52156	2267.65	20	0.37	417.59	20.88	8.40235	630.159	37.3234	95.2141	5.5338	38.2032	15	24.1935	9
241	female	yellow T	7	46100.6	13.96	4.14	32.81	11.02	70.69	30	0.43	66874.4	2229.15	25	0.36	500.88	20.04	8.18963	620.432	37.0741	96.7067	5.8964	36.3308	9	12.3288	8.22222
242	female	turquoise O	8	61598.7	14.51	4.09	31.72	10.91	70.84	36	0.46	72966.8	2026.85	28	0.36	550.88	19.67	7.39634	687.31	42.1804	87.2968	5.3793	46.8384	27	31.3953	8.7
243	female	red T	9	66649.1	13.92	4.28	33.97	13.37	75.82	33	0.49	63075.8	1911.39	24	0.36	534.25	22.26	7.30554	640.254	34.845	93.7128	5.0673	42.0378	15	24.1935	5.72727
244	female	purple O	10	40600.2	14.19	4.34	36.63	11.33	74.8	52	0.56	89066.7	1712.82	46	0.5	971.36	21.12	7.17395	640.385	42.4701	93.6937	6.2249	40.7966	21	20.3883	8.66667
245	female	turquoise T	11	56467.9	13.55	4.07	33.77	11.91	69.93	30	0.44	65886.8	2196.22	24	0.35	484.7	20.2	7.53739	647.562	39.4515	92.6553	5.5558	47.4499	21	29.1667	10.4286
246	female	purple T	12	47733.1	11.05	3.86	33.62	11.57	67.85	40	0.57	67147.2	1678.68	32	0.45	667.48	20.86	7.55028	630.161	39.169	95.2138	5.8055	42.6616	18	20.9302	7.90909
247	female	blue T	13	48050.1	12.95	4.27	36.14	11.13	73.99	36	0.55	62223.8	1728.44	28	0.43	1402.77	50.1	7.44105	602.091	28.1569	99.6527	4.6284	32.1214	8	9.1954	5.5
248	male	white	1	70615.7	14.15	7.97	90.97	13.66	129.47	46	0.91	46368.2	1008	37	0.73	725.22	19.6	4.5209	665.212	29.825	90.1968	4.0745	31.7946	4	12.5	6.6
249	male	blue O	2	53900.8	12.88	7.49	88.9	15.2	137.21	35	0.88	37909.1	1083.12	32	0.8	621.54	19.42	4.41369	646.812	25.9454	92.7626	3.684	28.314	4	6.3492	6.4
250	male	red O	3	70218.5	14	7.32	106.89	14.85	174.36	44	0.85	49964	1135.54	44	0.85	901.42	20.49	4.41079	638.381	28.217	93.9878	4.1321	27.8921	4	4.8193	7
251	male	orange T	4	53049.8	14.24	6.9	89.18	15.25	149.32	39	0.84	43753.5	1121.88	32	0.69	617.67	19.3	4.38342	649.009	32.1893	92.4486	4.5201	31.1865	13	12.2642	8.23077
252	male	yellow O	5	84049.8	13.28	6.94	67.78	14.01	114.59	44	0.79	53290	1211.14	36	0.64	701.48	19.49	4.49857	652.197	27.5273	91.9967	3.8761	27.15	6	7.5	7.36364
253	male	orange O	6	53981.3	13.93	6.77	67.81	14.4	113.69	32	0.8	37750	1179.69	28	0.7	617.93	22.07	4.69215	659.654	29.6436	90.9568	4.0458	29.2124	12	9.5238	6.04762
254	male	yellow T	7	69050	13.6	7.03	69.74	13.66	118.77	29	0.74	37191.6	1282.47	26	0.66	502.43	19.32	4.71711	670.7	35.0134	89.4588	4.5367	32.9845	8	10.1266	8
255	male	turquoise O	8	77833.1	13.31	6.36	61.4	13.97	105.57	37	0.74	47970.9	1296.51	34	0.68	601	17.68	4.66224	647.396	30.8839	92.6789	4.4327	26.7613	7	6.6667	6.625
256	male	red T	9	92316.5	12.77	6.66	63.36	13.21	108.51	33	0.78	39313.2	1191.31	30	0.71	751.23	25.04	4.72327	669.241	33.4244	89.6538	4.4776	30.7075	13	11.3043	8.92308
257	male	purple O	10	67049.7	13.57	6.81	65.64	13.01	113.9	44	0.83	50361.2	1144.57	37	0.7	819.1	22.14	4.78747	648.427	30.3444	92.5316	4.3228	26.7345	6	5.8824	6.86667
258	male	turquoise T	11	70699.6	13.06	7.17	60.4	15.98	107.35	30	0.68	42117.2	1403.91	27	0.61	485.41	17.98	4.7508	666.628	37.3147	90.0053	5.0807	33.9448	17	12.5	9.78571
259	male	purple T	12	68083.6	12.51	6.74	59.75	12.73	103.01	36	0.75	46187.6	1282.99	30	0.62	551.93	18.4	4.77674	673.465	40.2327	89.0914	5.3781	39.2497	21	21	7.76923
260	male	blue T	13	65400.8	12.41	6.53	55.92	13.58	97.85	40	0.73	52251.3	1306.28	32	0.58	584.34	18.26	4.73604	678.5	36.0485	88.4304	4.5147	38.0258	18	17.4757	8.66667
261	female	white	1	50382.9	7.99	3.46	115.03	15.06	147.07	41	0.98	38328.2	934.84	25	0.6	550.87	22.03	6.56725	637.778	36.8889	94.0767	5.4148	37.5596	6	17.1429	7.2
262	female	blue O	2	39966.1	7.25	2.88	59.82	12.1	91.46	40	1.01	37076.2	926.91	26	0.66	567.58	21.83	7.46463	658.909	44.4346	91.0596	6.1047	42.9891	22	28.9474	8.55556
263	female	red O	3	52033.7	7.86	3.11	61.44	12.25	91.92	45	0.86	48294.5	1073.21	29	0.56	567.58	19.57	8.55953	691.228	50.8043	86.802	6.6346	50.1987	12	21.4286	6.33333
264	female	orange T	4	46349.7	7.63	3.04	62.06	12.05	94.21	44	0.94	43426.9	986.98	30	0.64	584.74	19.49	7.8637	657.215	40.4254	91.2943	5.4736	39.3469	15	19.2308	8.77778
265	female	yellow O	5	55967.3	7.09	2.98	58.96	12.4	89.46	49	1.07	42843.6	874.36	38	0.83	901.41	23.72	7.71425	634.575	30.0902	94.5514	4.4551	31.7973	7	9.7222	7.3
266	female	orange O	6	40132.3	7.37	3	59.23	11.92	87.49	33	0.8	38144.6	1155.9	21	0.51	417.33	19.87	7.54534	626.202	40.1696	95.8157	5.8043	40.7468	18	20.4545	6.35714
267	female	yellow T	7	39116.8	8.13	3.01	66.34	12.2	96.74	32	0.97	30857.3	964.29	24	0.72	534.65	22.28	7.81701	679.254	66.3371	88.3322	8.8037	56.6919	13	22.4138	9.83333
268	female	turquoise O	8	49967.3	7.12	2.77	53.68	12.4	85.64	44	0.88	47834.4	1087.15	35	0.7	701.16	20.03	7.49374	646.867	47.6883	92.7548	6.7248	37.4876	11	18.6441	10
269	female	red T	9	53199.9	7.5	3.05	67.51	13.59	100.34	36	0.78	44004.1	1222.34	25	0.54	667.74	26.71	7.06567	663.307	48.5887	90.4559	6.5648	47.7407	15	20.2703	9.375
270	female	purple O	10	42231.6	7.59	2.96	57.19	12.4	87.94	49	0.9	50998	1040.78	38	0.7	767.93	20.21	7.2611	648.677	54.3466	92.496	7.9222	41.2119	6	9.375	8.125
271	female	turquoise T	11	48133.9	7.5	3.05	52.54	12.49	84.02	63	0.79	69797	1107.89	38	0.48	867.51	22.83	7.33674	632.571	41.3171	94.8509	6.1228	37.4643	11	13.253	8.4
272	female	purple T	12	44066	7.21	2.9	60.63	12.38	90.07	40	0.89	41629.7	1040.74	25	0.56	450.17	18.01	7.3911	615.437	29.2752	97.4918	4.5471	28.6231	6	8.5714	5.91667
273	female	blue T	13	54882.9	7.3	2.95	53.54	13.74	89.04	46	0.78	53569.2	1164.55	25	0.42	500.78	20.03	7.09446	626.338	52.7014	95.795	7.6687	51.6633	7	9.2105	7.7
274	male	white	1	41850.5	12.38	4.82	41.71	14.61	83.35	52	0.66	74668.5	1435.93	41	0.52	867.31	21.15	6.22084	624.358	16.9933	96.0987	2.6111	20.0973	0	0	6.09091
275	male	blue O	2	39599.3	12.08	4.95	42.69	14.64	80.68	54	0.95	54694.3	1012.86	50	0.88	1152.83	23.06	6.30614	612.985	19.6855	97.8817	3.1451	21.8512	0	0	6.5
276	male	red O	3	52183.4	13.6	4.9	39.93	14.4	78.64	47	0.63	71648.3	1524.43	35	0.47	667.75	19.08	6.4382	618.143	20.4709	97.0649	3.2062	23.1013	1	1.2048	4.94118
277	male	orange T	4	46967.3	13.01	6.3	49.18	14.15	94.49	53	0.75	67098.7	1266.01	44	0.62	918.61	20.88	6.60112	615.316	22.699	97.5109	3.5966	24.6931	1	1.3333	6.33333
278	male	yellow O	5	45650.2	13.76	7.45	71.13	15.62	127.69	63	0.8	75195.2	1193.58	52	0.66	1085.21	20.87	6.93913	597.105	28.0864	100.485	4.7034	26.3825	2	2.6667	7.6
279	male	orange O	6	41066.5	15.33	6.31	67.06	16.69	132.33	48	0.66	65854.5	1371.97	36	0.5	768.18	21.34	6.73858	624.062	30.2864	96.1444	5.0331	39.048	5	7.8125	5.90909
280	male	yellow T	7	33150	13.07	8.3	81.09	15.79	138.66	46	0.67	64538.3	1403.01	38	0.56	836.39	22.01	6.33053	621.283	15.8624	96.5743	2.4516	17.5561	0	0	3.53333
281	male	turquoise O	8	50149.4	12.53	7.73	44.77	13.81	88.87	50	0.65	73952.5	1479.05	44	0.57	901.48	20.49	6.10469	618.173	19.1078	97.0602	2.9971	20.7255	0	0	5.0625
282	male	red T	9	54483.8	12.86	5.94	43.97	11.13	82.02	50	0.67	71584.7	1431.69	39	0.52	1002.33	25.7	6.14744	631.178	21.5687	95.0603	3.3199	23.6451	4	5.5556	6.08333
283	male	purple O	10	46349.5	12.6	7.23	70.07	12.45	120.7	69	0.68	97831.2	1417.84	59	0.58	1436.17	24.34	5.52452	644.524	26.9805	93.092	3.9402	28.4451	9	10.8434	7
284	male	turquoise T	11	44866.1	14.82	7.55	89.8	16.05	155.21	55	0.68	77123.8	1402.25	48	0.59	1101.85	22.96	6.69794	635.022	22.6754	94.4849	3.3686	26.3835	6	6.7416	5.29412
285	male	purple T	12	79915.2	14.6	9.09	102.31	18.66	163.54	80	0.78	96737.9	1209.22	61	0.59	1687.23	27.66	6.80508	614.411	27.7492	97.6545	4.4271	28.8943	5	6.9444	9.125
286	male	blue T	13	58849.9	11.41	7.49	72.59	11.33	120.6	66	0.62	101663	1540.35	57	0.54	1452.42	25.48	6.63321	636.176	31.2272	94.3135	4.5887	30.298	10	11.1111	8.27273
287	male	white	1		7.91	4.59	43.27	8.46	70.76	37	1.07	27238.7	736.18	32	0.93	716.99	22.41	4.34389	718.826	67.1223	83.4695	7.8804	73.3823	57	52.7778	10.9
288	male	blue O	2		7.28	4.64	42.18	8.5	68.99	29	1.19	22771.3	785.22	26	1.07	519.75	19.99	4.74118	708.1	59.686	84.7338	6.8989	65.8483	36	45.5696	8.88889
289	male	red O	3		8.01	4.53	57.38	9.37	88.46	43	1.04	38955.8	905.95	41	1	768.32	18.74	4.64953	695.29	69.3576	86.295	8.6476	68.2701	45	42.4528	15.2857
290	male	orange T	4		7.59	4	46.03	8.44	73.48	28	0.94	28358.1	1012.79	27	0.9	518.07	19.19	4.45422	685.726	54.6784	87.4986	6.7107	60.6676	34	33.6634	11.3333
291	male	yellow O	5		7.93	4.55	52.08	9.69	80.47	49	1.09	42180.9	860.84	44	0.97	868.09	19.73	4.71665	691.54	51.988	86.7629	6.4312	62.7595	40	35.7143	12.5556
292	male	orange O	6		7.97	4.47	61.03	8.97	97.92	29	0.93	29350.1	1012.07	26	0.83	484.91	18.65	4.73653	689.077	47.9693	87.073	5.8453	53.2935	26	25.2427	8.66667
293	male	yellow T	7		7.72	4.55	52.43	9.27	81.65	28	0.95	27982.7	999.38	26	0.88	534.63	20.56	4.91437	707.458	50.6442	84.8106	5.948	51.5829	24	25.2632	9.6
294	male	turquoise O	8		7.87	3.85	35.69	7.37	60.91	35	0.9	37083.2	1059.52	33	0.85	651.06	19.73	4.90838	704.697	50.8617	85.1429	6.074	58.162	41	37.963	7.78571
295	male	red T	9		7.79	3.99	47.02	8.35	74.34	27	0.86	29631.4	1097.46	26	0.83	550.88	21.19	4.64528	701.196	55.0368	85.5681	6.5254	59.7463	36	33.9623	10.7
296	male	purple O	10		7.88	3.27	37.8	8.2	63.23	37	0.94	37468.2	1012.66	36	0.92	734.5	20.4	4.65756	692.712	53.2444	86.616	6.5226	59.6954	53	36.5517	10.4286
297	male	turquoise T	11		7.71	3.79	43.29	7.97	71.31	30	0.86	31988.1	1066.27	29	0.83	601.03	20.73	4.90573	701.825	58.5638	85.4915	7.041	66.7999	46	40.708	10.3636
298	male	purple T	12		8.01	3.66	51.88	8.18	81.32	28	0.81	32623.6	1165.13	27	0.78	517.49	19.17	4.64946	698.259	61.5612	85.9281	7.3738	71.1263	65	44.5205	10.5
299	male	blue T	13		7.66	4.28	46.67	7.69	76.57	30	0.78	36473.5	1215.78	30	0.78	600.98	20.03	4.59104	708.911	60.8491	84.6369	7.0883	71.2996	41	41	12.625
300	male	white	1	34448.5	11.71	6.01	143.65	19.14	202.29	134	0.51	252456	1884	75	0.28	1585.84	21.14	5.44104	637.852	37.0747	94.0657	5.5433	37.9977	11	20.7547	6.75
301	male	blue O	2	24384.5	14.38	6.32	152.68	28.52	207.82	154	0.52	287219	1865.06	123	0.41	2854.59	23.21	5.6715	651.351	30.6083	92.1162	4.3696	30.4296	2	5.5556	6.16667
302	male	red O	3	41150.9	8.75	4.53	68.76	17.66	109.87	206	0.7	253823	1232.15	134	0.45	3375.25	25.19	5.54691	649.871	42.898	92.326	5.6021	41.8052	7	11.4754	7.75
303	male	orange T	4	29848.6	10.76	5.43	103.17	18.93	147.23	232	0.77	255895	1103	163	0.54	4256.68	26.11	5.14993	625.75	29.9701	95.8849	4.5979	29.2202	4	8.5106	6
304	male	yellow O	5	45133.8	8.96	4.74	72.79	18.13	118.68	92	0.42	206179	2241.08	68	0.31	1556.35	22.89	4.90258	646.261	31.527	92.8418	4.533	36.8902	10	14.7059	7.66667
305	male	orange O	6	31201.6	9.43	5.75	89.88	16.73	133.8	107	0.46	225527	2107.73	77	0.33	1819.59	23.63	5.76808	635.837	26.4532	94.3638	3.9786	26.1033	2	4.1667	8.16667
306	male	yellow T	7	29548.2	8.91	4.21	76.83	18.14	120.03	96	0.45	139360	1451.67	66	0.31	2096.01	31.76	5.55395	616.417	25.7073	97.3368	4.1723	26.6501	3	6.383	4.8
307	male	turquoise O	8	38800.7	7.89	4.16	70.92	15.58	109.74	134	0.47	233545	1742.87	108	0.38	3991.76	36.96	5.34398	631.661	49.6749	94.9877	7.8209	39.3125	6	10.3448	8.42857
308	male	red T	9	39200.5	9.9	4.45	88.52	19.1	135.25	90	0.37	132294	1469.93	58	0.24	1652.63	28.49	5.14892	600.154	23.7827	99.9744	3.8693	22.317	2	3.9216	5.2
309	male	purple O	10	31249.3	7.52	3.89	60.33	14.37	93.87	104	0.42	153024	1471.39	67	0.27	1519.45	22.68	5.18878	615.238	25.8709	97.5232	4.1185	24.6739	1	1.6129	4.84615
310	male	turquoise T	11	34665.1	7.1	3.82	52.69	13.48	86.21	74	0.47	133664	1806.27	56	0.35	1335.5	23.85	4.91087	633.818	26.5448	94.6644	3.9638	26.3167	4	7.4074	4.23077
311	male	purple T	12	34883.2	7.22	3.73	50.61	11.8	81.82	97	0.57	148026	1526.05	65	0.38	1652.89	25.43	5.12946	641.811	29.3055	93.4854	4.2822	26.3111	3	5.7692	7.57143
312	male	blue T	13	38416	7.91	4.01	68.2	14.14	103.15	131	0.71	142872	1090.62	99	0.53	2786.59	28.15	5.20999	645.333	39.4625	92.9752	5.5647	36.835	7	11.8644	8.57143
313	female	white	1	69732.7	7.59	4.62	47.13	10.5	82.72	35	0.5	67696.4	1934.18	31	0.44	600.75	19.38	8.12101	744.473	68.3829	80.5939	7.4457	88.5516	57	61.9565	13.2857
314	female	blue O	2	67250.4	7.62	4.4	42.15	10.52	73.04	34	0.51	64184	1887.77	27	0.4	536.13	19.86	9.08969	727.57	80.9574	82.4663	9.1549	105.843	62	67.3913	13.2857
315	female	red O	3	78399.7	6.44	4.12	38.75	9.26	65.59	37	0.47	76134.1	2057.68	35	0.45	685	19.57	8.03967	746.808	82.1674	80.342	8.9392	104.01	70	67.9612	17.3333
316	female	orange T	4	66900.2	6.58	4.32	38.92	11	68.69	41	0.61	64664.8	1577.19	38	0.57	770.19	20.27	7.8009	716.86	79.3851	83.6983	9.182	103.129	56	60.8696	10.3333
317	female	yellow O	5	69666.4	6.24	4.29	36.76	10.12	64.3	43	0.62	67448.6	1568.57	43	0.62	1003.46	23.34	7.65651	719.208	78.3642	83.4251	8.9561	103.891	60	63.1579	12
318	female	orange O	6	54400.5	6.94	4.21	40.43	10.35	71.72	30	0.55	52730.8	1757.69	27	0.5	551.09	20.41	8.08279	654.843	49.5411	91.625	6.8164	58.3188	38	46.3415	11.8571
319	female	yellow T	7	56816.5	6.19	4.28	42.2	10.52	68.97	27	0.48	55229.2	2045.53	26	0.46	517.64	19.91	7.73592	693.383	61.0761	86.5323	7.5777	77.6458	48	60	11.5714
320	female	turquoise O	8	80483	6.81	4.41	40.78	11.1	69.38	41	0.51	78049.5	1903.65	34	0.42	634.36	18.66	7.95689	669.367	70.4986	89.637	9.1624	78.2953	56	47.0588	10.9091
321	female	red T	9	76800.7	6.17	4.06	37.25	9.84	65.58	32	0.55	56589.5	1768.42	30	0.52	584.28	19.48	8.10078	657.091	52.2322	91.3116	7.1144	64.8632	43	49.4253	8
322	female	purple O	10	58217.8	6.19	4.02	35.48	9.81	62.86	41	0.53	74978.6	1828.75	37	0.48	784.21	21.19	7.51162	668.835	60.3799	89.7083	8.0216	71.2293	56	49.1228	14.375
323	female	turquoise T	11	66599.7	6.47	4.08	37.58	9.63	66.45	33	0.54	59770.2	1811.22	32	0.52	667.9	20.87	7.35647	670.066	63.507	89.5434	8.2947	76.4973	45	50	15.1667
324	female	purple T	12	61499.4	7.11	4.4	46.82	10.83	79.79	34	0.51	64993.3	1911.57	32	0.48	634.5	19.83	7.82761	618.766	42.5312	96.9671	6.4558	50.7131	37	34.9057	6.6875
325	female	blue T	13	72864.9	6.21	4.04	44.92	10	72.76	39	0.54	70988.1	1820.21	35	0.48	684.4	19.55	7.7281	647.455	54.0755	92.6706	7.594	60.2283	35	40.2299	8.8
326	female	white	1	42533.6	16.88	9.84	106.03	15.29	169.83	36	0.8	40505.1	1125.1	35	0.8	836.8	23.9	8.68882	651.569	48.8681	92.0854	6.9601	69.4484	26	40.625	5
327	female	red T	2	62883.2	13.7	7.91	67.75	12.62	114.74	42	0.7	59692	1421.2	35	0.6	819.1	23.4	8.22511	633.212	46.3899	94.755	6.6925	62.5295	35	35.7143	8.25
328	female	blue T	3	45867.5	11.94	7.38	68.09	12.39	107.44	31	0.7	43976.5	1418.6	28	0.6	567.9	20.3	8.50367	627.833	41.4368	95.5668	6.138	58.1872	25	35.2113	7.2
329	female	yellow T	4	43533.8	12.09	7.32	65.6	12.13	105.62	28	0.6	41322	1475.8	27	0.6	684.5	25.4	8.49788	644.059	47.64	93.1592	6.8281	58.728	28	41.791	9.71429
330	female	orange T	5	47650.8	13.85	7.85	61.88	13.11	107.03	35	0.7	44204.3	1263	32	0.7	668.2	20.9	8.72331	684	53.9609	87.7193	6.9761	70.7899	32	47.7612	11.3333
331	female	purple T	6	47950.8	12.15	7.82	62.54	10.7	102.01	26	0.5	46363.9	1783.2	25	0.5	434	17.4	8.72733	633.895	42.5007	94.6529	6.1575	58.3356	26	34.6667	7.6
332	female	turquoise T	7	42467.4	12.53	7.57	65.01	11.24	106.65	30	0.7	40786.9	1359.6	29	0.7	684.9	23.6	8.29386	639.692	44.5115	93.7951	6.4461	60.1436	25	39.0625	10.8333
333	female	red O	8	54533.7	14.68	7.91	56.25	12.71	102.54	38	0.7	52226.8	1374.4	35	0.6	1035.2	29.6	8.32586	626.621	42.338	95.7517	6.3705	53.7046	28	32.5581	7.90909
334	female	turquoise O	9	59584.2	12.9	7.78	55.3	11.13	99.03	38	0.6	56387	1483.9	33	0.6	684.5	20.7	8.78409	664.089	64.7764	90.3494	8.8166	81.8659	43	48.3146	10
335	female	blue O	10	41183.1	13.3	7.56	59.61	11.27	100.61	38	0.9	38918.5	1024.2	36	0.9	751.3	20.9	8.70874	628.5	40.4016	95.4654	6.1451	55.8342	22	34.9206	7.11111
336	female	orange O	11	42633.1	14.03	7.73	54.6	10.24	99.9	28	0.7	40219.3	1436.4	27	0.6	601.8	22.3	8.37928	663.875	57.8887	90.3785	7.6554	71.2712	29	46.0317	9.14286
337	female	purple O	12	39866.5	13.04	7.4	53.54	11.96	95.64	32	0.8	38068.1	1189.6	31	0.8	684.4	22.1	8.57894	655.279	48.1341	91.5641	6.566	60.3156	26	43.3333	8.71429
338	female	yellow O	13	55933.7	12.55	7.07	56.78	11.01	96.68	41	0.7	52448.8	1279.2	37	0.7	868.8	23.5	8.83049	674.829	51.9913	88.9114	6.7474	66.4381	41	50.6173	10.25
339	female	white	1	48099	16.87	9.84	106	15.28	169.77	35	0.7	46539.7	1329.7	34	0.7	700.9	20.6	8.52974	606.492	18.0536	98.9296	2.8923	22.6066	1	1.6667	3.8125
340	female	red T	2	55800.5	13.71	7.92	67.76	12.67	115.02	41	0.7	53897.5	1314.6	35	0.6	750.9	21.5	8.07229	630.343	21.9197	95.1862	3.2638	25.9146	4	4.0816	5.21053
341	female	blue T	3	54597.9	11.93	7.38	68.13	12.37	107.39	37	0.7	52634.4	1422.6	34	0.6	584.2	17.2	8.00086	627.722	35.1825	95.5837	5.4255	31.3535	7	9.8592	6.54545
342	female	yellow T	4	38482.2	12.09	7.32	65.6	12.13	105.62	33	0.9	37110.1	1124.5	32	0.8	801.3	25	7.80637	636.116	33.4022	94.3224	4.9019	26.5054	6	8.8235	6.9
343	female	orange T	5	45900.7	13.82	7.85	61.8	13.06	106.87	35	0.8	44053.8	1258.7	32	0.7	634.3	19.8	8.13308	651.068	38.3046	92.1562	5.3637	35.7425	9	12.5	9.125
344	female	purple T	6	51499.4	12.13	7.8	62.42	10.65	101.83	37	0.7	49534.7	1338.8	28	0.5	584.3	20.9	7.84911	653.091	52.4779	91.8708	7.2603	40.7555	14	21.5385	7.33333
345	female	turquoise T	7	45816.3	12.51	7.56	64.72	11.19	106.01	32	0.7	44538.2	1391.8	31	0.7	717.8	23.2	7.77823	635.273	41.3463	94.4476	5.8625	35.3402	9	13.8462	8.25
346	female	red O	8	50718.4	14.6	7.93	56.22	12.65	102.31	42	0.8	49079.1	1168.5	42	0.8	884.8	21.1	7.53503	643.765	43.9822	93.2018	6.31	35.5107	12	14.2857	7.08333
347	female	turquoise O	9	39899.9	12.91	7.78	55.18	11.13	98.83	37	0.9	38352.3	1036.5	36	0.9	717.8	19.9	7.35551	658.267	34.2506	91.1485	4.7807	31.5767	8	8.9888	8.18182
348	female	blue O	10	27831.8	13.25	7.57	59.85	11.26	100.66	31	1.1	26600.3	858.1	29	1	567.6	19.6	7.47146	645.016	43.0567	93.021	6.4264	32.0473	7	11.2903	7.875
349	female	orange O	11	30482.5	14.02	7.7	54.81	10.25	99.99	28	0.9	29129.8	1040.4	26	0.9	517.5	19.9	7.4291	663.312	46.2225	90.4551	6.2696	41.4154	10	15.873	9.14286
350	female	purple O	12	36749.8	13.06	7.41	53.87	11.98	96.08	27	0.7	35228.3	1304.8	28	0.8	617.8	22.1	7.33628	685.103	61.4955	87.578	8.2795	52.122	16	28.0702	9.66667
351	female	yellow O	13	43901	12.6	7.07	56.63	11.01	96.85	46	1	42058.6	914.3	43	1	918.1	21.4	7.41016	662.96	30.316	90.5032	4.1722	31.5404	8	16.3265	8.33333
352	male	white	1	59831.6	8.93	4.65	137.83	16.32	174.97	54	0.9	58564.4	1084.53	52	0.87	1122.13	21.58	0.910141	619.616	25.8166	96.8342	4.0582	25.6203	6	4.8387	7.35294
353	male	blue O	2	63715.7	14.34	5.85	340.73	38.93	420.21	31	0.49	62867.9	2028	30	0.47	550.87	18.36	0.827119	619.65	27.0217	96.8289	4.1693	25.6765	8	5.8824	6.85
354	male	red O	3	84015.3	8.74	4.5	138.71	15.74	172.05	44	0.52	81313.7	1848.04	38	0.45	784.56	20.65	0.951205	608.444	25.3942	98.6121	4.0194	22.0071	4	2.3529	6.33333
355	male	orange T	4	68081.5	9.71	4.66	147.32	20.66	190.21	35	0.51	66687.9	1905.37	32	0.47	618.52	19.33	1.0948	599.049	22.137	100.159	3.7776	20.9798	5	2.7174	6.37931
356	male	yellow O	5	65998.5	8.48	4.39	132.24	16.37	161.77	46	0.7	64403.3	1400.07	44	0.67	1018.34	23.14	1.99573	588.906	21.3839	101.884	3.6791	23.6277	10	4.9505	6.15151
357	male	orange O	6	49501.1	13.81	5.6	255.1	25.19	295.66	29	0.59	48210.6	1662.44	25	0.51	467.4	18.7	1.90157	599.134	24.3894	100.144	4.1041	25.6846	6	4.5113	7.44444
358	male	yellow T	7	59667	8.35	4.1	126.03	14.03	157.47	31	0.52	57976.2	1870.2	28	0.47	550.9	19.67	1.38468	590.842	27.7054	101.55	4.7464	26.4897	8	5.298	7.2381
359	male	turquoise O	8	59867.1	8.11	4.09	107.01	12.92	137.65	34	0.57	59045.4	1736.63	32	0.53	667.68	20.86	2.01092	619.546	32.5397	96.8451	5.0936	28.0363	18	7.8947	7.89655
360	male	red T	9	78050.5	7.27	3.9	95.84	13.49	127.79	29	0.42	67958.6	2343.4	25	0.36	450.71	18.03	2.15025	596.644	33.3158	100.562	5.5532	27.2595	9	6.0811	6.47826
361	male	purple O	10	68800.1	7.46	4.11	107.86	14.6	139.94	51	0.65	72770.4	1426.87	38	0.49	834.71	21.97	3.01425	596.456	30.0154	100.594	5.0298	22.4792	7	3.0837	6.16216
362	male	turquoise T	11	71915.4	8.32	4.46	121.7	15.89	161.44	38	0.51	72056	1896.21	33	0.44	751.61	22.78	2.55461	595.976	25.6202	100.675	4.268	24.8487	9	5.3254	7.08333
363	male	purple T	12	74983.4	8	4.38	102.72	13.89	138.93	44	0.61	70830.6	1609.79	41	0.57	868.01	21.17	1.94194	602.814	26.466	99.5332	4.3077	26.7731	16	7.1111	8.69231
364	male	blue T	13	76000.7	8.22	4.42	100.47	14.76	134.74	38	0.5	70563.4	1856.93	33	0.43	567.71	17.2	2.52964	621.143	37.0975	96.5961	5.6045	28.1309	17	10.1796	7.30435
365	female	white	1	60366.1	24.48	7.35	96.28	26.14	173.65	39	0.65	57290.3	1468.98	31	0.51	768.76	24.8	12.0099	687.905	56.6841	87.2214	7.3129	74.3746	54	65.0602	10.5
366	female	blue O	2	52084	18.65	6.33	76.8	20.26	133.69	37	0.71	50132.8	1354.94	33	0.63	667.83	20.24	10.5133	714.356	66.6458	83.9917	7.9962	85.8957	47	65.2778	12.1667
367	female	red O	3	69232.7	21.72	6.79	67.51	20.84	131.64	38	0.55	67362.2	1772.69	34	0.49	751.85	22.11	9.26985	719.667	65.0913	83.3719	7.7002	82.2069	56	58.9474	13.7143
368	female	orange T	4	74699.1	22.35	6.65	75.46	20.75	137.92	38	0.51	71934.4	1893.01	35	0.47	634.28	18.12	10.3996	736.04	68.7957	81.5173	7.8667	86.6909	60	60.6061	14.2857
369	female	yellow O	5	75349	23.5	6.77	78.6	23.7	149	41	0.54	73970.8	1804.17	37	0.49	717.84	19.4	10.9327	740.235	66.7968	81.0553	7.7085	86.7286	65	64.3564	14.5714
370	female	orange O	6	54382.5	20.87	6.39	68.63	23.7	137.68	31	0.57	52036.5	1678.6	26	0.48	670.04	25.77	9.37432	741.944	72.5606	80.8686	8.1423	91.8215	46	64.7887	14.4
371	female	yellow T	7	82484	21.2	6	72.11	22.46	136.71	42	0.51	79201.4	1885.75	38	0.46	952.06	25.05	10.2204	751.67	60.3275	79.8223	6.7158	71.0123	59	54.6296	13.625
372	female	turquoise O	8	78782.5	22.8	6.64	82.04	20.24	146.8	40	0.51	76825.6	1920.64	33	0.42	767.15	23.25	8.92139	731.407	63.5411	82.0336	7.3175	79.4795	64	59.8131	10.8
373	female	red T	9	91865	22.54	6.59	76.42	22.08	143.37	29	0.52	54971.9	1895.58	26	0.47	617.59	23.75	9.07114	725.211	59.7316	82.7346	7.0057	76.6755	46	61.3333	10.8571
374	female	purple O	10	55866.9	22.18	6.07	73.26	23.07	141.49	48	0.52	88759.1	1849.15	37	0.4	851.39	23.01	9.79398	719.625	61.2536	83.3768	7.2368	78.0266	79	62.2047	16
375	female	turquoise T	11	73831.8	22.63	6.23	75.08	23.86	147.66	42	0.61	65972.8	1570.78	31	0.45	567.58	18.31	9.40781	721.174	58.5129	83.1977	7.0084	73.3852	52	57.1429	10.2222
376	female	purple T	12	68650.1	22.6	6.29	65.83	21.61	133.43	39	0.53	71972.3	1845.44	36	0.49	685.13	19.03	9.17026	736	62.8367	81.5217	7.2789	77.7154	65	65.6566	12.5
377	female	blue T	13	71550.1	22.85	6.49	90.71	20.29	161.67	40	0.56	69534.8	1738.37	35	0.49	635.29	18.15	10.6633	723.158	62.66	82.9694	7.3732	79.0939	65	69.1489	11.875
378	male	white	1	11015.2	17.79	8.87	200.97	24.37	255.5	22	2	10034.7	456.1	21	1.9	468.5	22.3	6.5954	775.714	40.5159	77.3481	4.0481	57.3603	6	46.1538	7
379	male	red T	2	15416.7	12.33	7.34	90.57	14.8	132.96	28	1.8	14890.8	531.8	27	1.8	517.5	19.2	5.96288	818.444	37.7707	73.3098	3.397	54.9892	7	41.1765	6
380	male	blue T	3	15268	11.98	7.2	90.36	14.66	128.84	28	1.8	14706.9	525.2	27	1.8	534.2	19.8	5.63996	819.333	36.2227	73.2303	3.236	50.6541	7	41.1765	6
381	male	yellow T	4	11754	10.82	7.17	107.1	12.17	148.23	25	2.1	11134.5	445.4	25	2.1	601	24	5.58601	797.714	37.1613	75.2149	3.5011	54.8989	4	30.7692	4.66667
382	male	orange T	5	16283.8	13.25	7.58	102.81	16.04	151.26	33	2	15007.8	454.8	31	1.9	734.5	23.7	5.36867	770.857	44.9855	77.8354	4.6535	51.4649	7	35	7
383	male	purple T	6	15366	13.26	7.43	119.08	16.22	159.99	28	1.8	14423.2	515.1	26	1.7	517.5	19.9	5.33792	731.8	39.451	81.9896	4.4815	44.3272	4	21.0526	6.66667
384	male	turquoise T	7	12885.4	10.44	6.83	85.01	11.79	119.37	24	1.9	11652	485.5	25	1.9	600.9	24	5.27933	778.5	29.7615	77.0713	2.9497	43.5238	4	26.6667	5.33333
385	male	red O	8	16164.1	11.45	7.61	74.01	14.01	112.28	30	1.9	15040.9	501.4	30	1.9	701.2	23.4	4.76168	797.6	40.0613	75.2257	3.919	50.1518	6	31.5789	5
386	male	turquoise O	9	21382.2	29.47	11.52	275.41	43.66	331.53	37	1.7	20132.2	544.1	35	1.6	667.7	19.1	5.07886	775.407	42.3905	77.3787	4.5993	55.3091	10	38.4615	5.4
387	male	blue O	10	15399.6	16.29	8.47	101.74	18.07	151.5	30	1.9	14422.8	480.8	30	1.9	634.3	21.1	4.47902	741.6	50.3057	80.9061	5.5231	58.7322	6	31.5789	10
388	male	orange O	11	17017.5	11.11	8.28	86.72	15.52	129.75	32	1.9	15876.2	496.1	30	1.8	634.4	21.1	3.88245	764.545	36.0005	78.478	3.6558	48.6501	6	28.5714	7.33333
389	male	purple O	12	11320.3	10.54	8.32	62.68	15.13	105.31	20	1.8	10900.8	545	19	1.7	400.7	21.1	3.5314	753.867	38.4875	79.5897	3.9559	51.8441	5	35.7143	5
390	male	yellow O	13	12601.6	10.8	8.13	68.18	13.28	107.45	26	2.1	12069.5	464.2	25	2	517.5	20.7	3.23349	730.25	33.7861	82.1636	3.7912	45.1429	6	40	8
391	female	white	1	48716.4	23.2	4.68	79.24	28.2	155.57	30	0.6	47116.1	1570.5	29	0.6	659	22.7	3.83313	556.916	18.5505	107.736	3.6247	26.7119	3	3.6585	4.15
392	female	red T	2	37435.8	20.18	4.42	81.67	25.06	145.81	29	0.8	36382.2	1254.6	28	0.7	567.8	20.3	4.21502	545.159	22.3018	110.059	4.5597	33.258	3	4.4118	3.83333
393	female	blue T	3	51566.1	20.08	4.51	73.88	27.92	143.21	36	0.7	49713.3	1380.9	34	0.7	701	20.6	4.26626	549.548	28.067	109.181	5.709	43.8746	11	11.9565	4.04348
394	female	yellow T	4	47433.3	20.05	4.44	73.85	27.23	141.1	33	0.7	46281.7	1402.5	32	0.7	651.1	20.3	4.35657	548.185	21.8253	109.452	4.5914	31.838	6	9.375	3.61111
395	female	orange T	5	52683.5	22.15	4.75	85.4	25.33	154.49	38	0.7	49929.9	1313.9	35	0.7	767.9	21.9	4.64176	552.084	22.1179	108.679	4.4733	29.523	5	5.3191	4.52381
396	female	purple T	6	32933.4	17.98	4.37	71.42	29.76	138.94	24	0.7	31985.2	1332.7	23	0.7	519.3	22.6	4.67341	553.22	14.3159	108.456	2.7762	13.1831	0	0	4.21429
397	female	turquoise T	7	35799.6	19.99	4.32	65.45	23.28	128.78	29	0.8	34555.6	1191.6	28	0.8	651	23.2	5.54547	546.462	17.1402	109.797	3.42	15.7611	1	1.5625	4.33333
398	female	red O	8	54581.3	22.29	4.56	77.27	26.69	144.9	41	0.8	53068.6	1294.4	38	0.7	918.1	24.2	4.21296	557.206	14.3443	107.68	2.7706	16.0881	0	0	4.2
399	female	turquoise O	9	48200.3	22.18	4.43	72.76	26.79	142.54	28	0.6	47143	1683.7	26	0.5	517.4	19.9	4.55638	550.045	24.8898	109.082	5.2822	27.2796	6	6.8966	5.17647
400	female	blue O	10	55799.2	19.59	4.59	72.74	27.95	138.33	40	0.7	54504	1362.6	39	0.7	751.2	19.3	4.94452	544.628	17.1981	110.167	3.6013	23.8086	4	3.9604	3.29032
401	female	orange O	11	54334.4	20.93	4.37	69.63	28.05	147.89	31	0.6	52701.3	1700	28	0.5	550.9	19.7	3.89651	546	34.1365	109.89	7.3107	51.7411	11	20	3.73333
402	female	purple O	12	49666.4	20.11	4.3	72.06	28.04	141.53	32	0.6	47851.1	1495.3	30	0.6	684.5	22.8	3.77097	552	23.6287	108.696	4.6851	34.3562	8	9.0909	3.70833
403	female	yellow O	13	65817.3	19.35	4.32	70.2	26.62	138.97	31	0.5	64687.2	2086.7	30	0.5	617.6	20.6	3.67704	546.609	19.7386	109.768	4.0787	27.0159	3	4.4118	3.83333
404	male	white	1		19.48	5.18	108.49	16.46	154.55	20	1.8	9388.8	469.4	20	1.8	418.6	20.9	6.61167	632	34.0097	94.9367	5.0221	32.4406	1	5.8824	9
405	male	red T	2		13.21	4.43	53.59	11.99	89.94	21	1.9	9898.8	471.4	19	1.7	367.2	19.3	6.18979	680.5	37.639	88.1705	4.9284	58.1099	7	46.6667	4
406	male	blue T	3		16.97	5.4	77.26	16.44	143.82	28	2.3	10408.7	371.7	27	2.2	616.3	22.8	5.86529	707.75	39.2926	84.7757	4.6949	54.8716	6	40	4
407	male	yellow T	4		16.59	5.08	89.64	15.37	146.25	39	1.7	19855.4	509.1	32	1.4	651.9	20.4	5.90296	673	32.3666	89.153	4.2961	48.0847	6	40	5.33333
408	male	orange T	5		18.34	5.54	97.45	20.57	154.12	37	2.1	15826	427.7	31	1.7	651.2	21	5.91848	711	60.5561	84.3882	7.3918	94.1033	10	66.6667	8
409	male	purple T	6		17.73	5.76	89.27	18.46	153.96	26	1.8	10017.4	385.3	22	1.5	536.3	24.4	5.84123	694.88	58.873	86.3458	7.3594	95.0059	12	50	8.33333
410	male	turquoise T	7		11.24	4.16	82.65	11.65	120.58	24	2	10891.1	453.8	21	1.7	384.3	18.3	5.91871	694.476	46.0051	86.3961	5.5849	57.2547	8	40	7
411	male	red O	8		18.16	4.83	63.77	12.68	124.93	32	1.8	15374.4	480.5	28	1.6	567.9	20.3	6.004	704.75	58.0611	85.1366	6.4463	68.1044	6	40	5.33333
412	male	turquoise O	9		15.99	4.82	67.67	15.2	125.92	18	2.6	5726.5	318.1	15	2.2	383.9	25.6	5.93757	683.04	55.3419	87.8426	8.0609	84.2188	11	45.8333	8.33333
413	male	blue O	10		13.78	4.19	69.68	12.62	108.28	24	2.5	8563.3	356.8	22	2.2	467.4	21.2	6.13674
414	male	orange O	11		13.75	4.7	68.51	15.93	106.73	13	2.7	3889.6	299.2	13	2.7	383.9	29.5	6.09423	653.867	38.1866	91.7618	5.1901	43.2734	3	21.4286	7.5
415	male	purple O	12		12.3	4.28	88.98	14.23	136.56	12	2.4	3956.5	329.7	11	2.2	367.3	33.4	6.03889	680.857	38.489	88.1242	5.008	46.9825	3	23.0769	4.66667
416	male	yellow O	13		12.01	4.03	97.71	12.64	156.52	16	2.3	5959.7	372.5	14	2	367.3	26.2	6.09248
417	male	white	1	32765.7	40.68	13.81	1037.41	148.2	168.04	37	1.1	31511.3	851.7	36	1.1	802.9	22.3	13.7231	706.667	66.8196	84.9057	8.5873	88.2846	25	56.8182	11.25
418	male	red T	2	34032.1	25.21	11.46	307.61	76.12	283.38	42	1.2	32385.5	771.1	42	1.2	1001.6	23.8	12.5171	722	83.2343	83.1025	9.3836	99.2466	17	54.8387	5.33333
419	male	blue T	3	47367.4	22.94	10.15	240.68	58.93	237.35	48	1	45288.6	943.5	47	1	968.4	20.6	12.171	708.97	69.5194	84.6299	8.2899	92.364	36	55.3846	9.42857
420	male	yellow T	4	30282.5	21.82	9.7	241.8	42.97	259.77	33	1.1	29170.6	884	31	1	618.6	20	12.5273	659.913	54.3363	90.9211	7.2466	64.2349	18	40	7.66667
421	male	orange T	5	29982.8	18.6	8.86	164.08	40.66	191.57	46	1.5	28645.9	622.7	44	1.5	968.2	22	11.8016	692.744	55.7421	86.6121	6.6253	73.0863	20	47.619	7.16667
422	male	purple T	6	37584.2	20.99	9.2	229.53	42.73	241.46	39	1	35992.7	922.9	37	1	734.5	19.9	11.9001	634.712	44.8177	94.5311	6.537	51.493	15	25.8621	8.42857
423	male	turquoise T	7	32618	22.29	8.93	198.69	44.6	229.38	40	1.2	31084.7	777.1	40	1.2	985.3	24.6	11.4383	670.043	40.5619	89.5466	5.3305	48.4474	16	34.7826	9.4
424	male	red O	8	49199.1	17.41	8.3	145.75	37.82	160.03	48	1	46791.8	974.8	46	0.9	1018.3	22.1	10.9008	733.492	75.8964	81.8004	8.3486	95.2397	38	57.5758	13.4
425	male	turquoise O	9	23466.9	20.01	9.29	228.31	42.69	235.78	27	1.2	22876.4	847.3	26	1.1	567.9	21.8	11.0514	701.697	70.2835	85.507	8.1032	88.2156	18	56.25	8.25
426	male	blue O	10	45899.7	16.27	7.89	188.08	36.29	207.76	46	1	44504.9	967.5	45	1	951.6	21.1	11.528	705.908	80.4225	84.9969	9.7841	85.4667	33	51.5625	13
427	male	orange O	11	32467.4	18.05	8.46	221.86	38.4	242.84	29	0.9	31199.7	1075.9	28	0.9	484.1	17.3	11.3096	642.8	58.3657	93.3416	8.5316	72.3157	18	36.7347	10
428	male	purple O	12	38266	23.4	8.99	226.31	42.99	249.33	41	1.1	36775.7	897	39	1	851.4	21.8	11.2206	654.345	38.8422	91.6948	5.2526	48.4678	16	28.0702	7.25
429	male	yellow O	13	70115.8	22.72	10.34	179.05	39.69	222.62	62	0.9	67425	1087.5	61	0.9	1552.4	25.4	11.1445	688.356	62.507	87.1641	8.0543	85.1729	51	51	12.625
430	male	white	1	21334.6	27.48	7.21	250.54	35.53	355.76	41	1.9	19765.1	482.1	36	1.7	857.3	23.8	5.83927	736.8	109.094	81.4332	12.3374	167.755	14	58.3333	8.33333
431	male	red T	2	24900.6	12.09	4.28	50.58	12.24	84.22	44	1.8	23470.9	533.4	38	1.5	701.2	18.5	6.49259	766.909	68.7729	78.2361	7.4827	73.8508	16	50	8.25
432	male	blue T	3	35966.2	8.79	4.15	39.09	7.84	65.88	57	1.6	34055.1	597.5	51	1.4	1051.7	20.6	5.77387	745.778	81.562	80.4529	8.7239	84.9729	22	62.8571	7.2
433	male	yellow T	4	23599.8	9.12	4.21	34.67	9.29	63.65	40	1.7	22168.7	554.2	36	1.5	734.5	20.4	5.29702	733.333	79.7452	81.8182	8.567	81.8556	17	48.5714	9
434	male	orange T	5	27500.2	10.12	4.98	37.68	10.95	69.7	51	1.9	25324.3	496.6	47	1.7	1035	22	5.416	681.949	43.6231	87.9832	5.5123	57.5354	12	31.5789	6.5
435	male	purple T	6	21100.4	10.17	5.05	45.32	9.82	77.85	34	1.6	19765	581.3	28	1.3	567.6	20.3	5.93831	710.143	55.8628	84.49	6.6434	72.1843	13	48.1481	9.33333
436	male	turquoise T	7	20216.2	10.95	4.5	39.64	10.41	73.69	42	2.1	18697	445.2	36	1.8	684.4	19	5.46833	719.911	69.8523	83.3436	7.9292	75.7303	17	38.6364	9
437	male	red O	8	28333	10.48	4.94	57.97	10.06	90.76	45	1.6	26592.8	591	38	1.3	651	17.1	5.05659	707.714	59.4202	84.78	7.009	70.8256	19	46.3415	8.4
438	male	turquoise O	9	23783.8	10.92	5.11	44.82	9.61	75.5	35	1.5	22436.2	641	30	1.3	818	27.3	5.52656	649.909	64.8198	92.3206	8.6393	54.1194	13	30.2326	8.8
439	male	blue O	10	34149.5	10.5	4.76	42.41	10.26	76.26	51	1.5	32636.1	639.9	47	1.4	851.3	18.1	5.78616	672.111	55.6266	89.271	7.1853	60.9763	14	40	9
440	male	orange O	11	20617.5	13.09	5.5	54.7	13.9	110.92	30	1.5	19764.9	658.8	27	1.3	517.5	19.2	5.34743	706.154	56.7426	84.9673	6.6203	70.5091	14	56	6.5
441	male	purple O	12	26435.3	11.52	4.89	45.2	12.6	88.32	39	1.5	25007.3	641.2	34	1.3	667.7	19.6	5.29097	741.061	77.5716	80.965	8.4443	81.8256	29	60.4167	16.3333
442	male	yellow O	13	31617.4	9.56	4.76	48.56	10.71	83.13	40	1.3	30181.5	754.5	34	1.1	651	19.1	5.05657	725.898	61.8176	82.6562	7.0415	72.3346	30	51.7241	9.83333
456	female	white	1		5.12	2.88	47.24	10.85	70.77									5.03587	811.944	53.1896	73.8968	5.0131	80.3812	40	57.1429	10.1429
457	female	blue O	2		5.53	3.05	55.73	12.05	87.68									5.97808	754.85	52.9367	79.486	5.636	68.6891	45	56.962	11.4286
458	female	red O	3		5.65	2.99	47.82	11.38	75.75									4.98935	764.654	54.1004	78.4669	5.6199	70.9841	64	62.1359	13
459	female	orange T	4		5.75	3.13	52.2	11.76	80.11									4.5266	781.589	47.7976	76.7667	4.7724	68.9917	42	58.3333	8.11111
460	female	yellow O	5		5.49	3.2	56.55	12.52	86.61									5.74923	744.703	56.9907	80.569	6.2582	66.1768	45	50	13
461	female	orange O	6		5.46	3.24	126.66	11.13	174.95									5.51699	767.294	59.6555	78.1969	6.1763	80.3514	35	70	10.2
462	female	yellow T	7		5.87	3.32	254.61	12.7	378.89									5.34872	783.462	54.784	76.5832	5.3651	81.2071	32	62.7451	8.66667
463	female	turquoise O	8		6.19	3.32	85.71	12.83	132.37									4.73261	773.375	60.8329	77.582	6.2864	74.9614	54	56.8421	12
464	female	red T	9		5.99	3.43	65.11	11.79	100.34									5.57301	733.833	51.7565	81.7624	5.8307	63.0839	31	43.662	9
465	female	purple O	10		5.31	3.25	62.03	11.46	89.88									5.40703	746.78	55.619	80.345	6.1319	66.4566	30	51.7241	9.83333
466	female	turquoise T	11		5.67	3.44	56.58	11.33	85.9									5.03315	745.977	44.8505	80.4314	4.9194	59.3368	40	45.4545	8.9
467	female	purple T	12		6.2	3.45	63.13	11.72	99.11									5.47187	757.664	54.3104	79.1908	5.957	63.017	62	50	12.5
468	female	blue T	13		5.96	3.78	79.15	12.37	115.43									5.7384	763.965	60.3729	78.5377	6.3328	68.8946	62	55.3571	14.125
469	male	white	1	40516.2	11.47	4.98	57.63	10.46	93.9	33	0.81	35611	1079.12	30	0.74	685.93	22.86	8.16051	649.585	27.9828	92.3667	4.0244	31.7272	3	5.7692	6.625
470	male	blue O	2	26984.4	12.82	4.92	46.77	11.2	85.32	30	1.11	25992.2	866.41	29	1.07	584.25	20.15	7.64132	643.273	27.1609	93.273	3.8302	32.1832	4	9.3023	5.5
471	male	red O	3	38666.2	13.32	4.99	45.64	11.2	86.05	33	0.85	37744.5	1143.77	31	0.8	751.29	24.24	7.15757	647.048	28.0713	92.7289	4.1175	28.6264	3	4.8387	7
472	male	orange T	4	43249.5	14.94	5.16	39.39	10.44	77.09	29	0.67	42501.3	1465.56	29	0.67	651	22.45	6.52577	655.918	25.7239	91.4748	3.6165	26.2251	2	4.1667	4.9
473	male	yellow O	5	48283.6	12.41	4.91	41.44	9.21	74.73	39	0.81	47042.2	1206.21	36	0.75	751.19	20.87	6.59771	660.651	38.1266	90.8195	5.2133	46.0186	5	11.9048	6.14286
474	male	orange O	6	33699.7	14.18	5.04	38.93	10.18	79.45	26	0.77	32786	1261	23	0.68	534.21	23.23	7.80003	645.922	35.1634	92.8905	4.8812	34.6728	11	14.4737	7
475	male	yellow T	7	28317.3	12.01	4.57	41.67	11.2	78.32	23	0.81	27744.5	1206.28	21	0.74	484.12	23.05	7.75473	639.016	32.2744	93.8943	4.8147	28.299	4	6.6667	8.71429
476	male	turquoise O	8	44763.3	12.66	4.5	44.05	10.6	86.13	32	0.71	43903.7	1371.99	30	0.67	667.78	22.26	8.13318	670.889	44.2833	89.4336	5.6673	38.4208	7	20	9
477	male	red T	9	50666.1	12.47	4.57	40.15	10.41	79.92	28	0.85	31851.4	1137.55	26	0.79	717.78	27.61	8.07252	636.894	27.9772	94.2072	4.1485	28.9191	7	8.3333	7.08333
478	male	purple O	10	33084.6	11.78	4.56	36.45	10.19	72.56	37	0.73	49396.3	1335.04	35	0.69	701.15	20.03	8.81107	664.15	35.4514	90.341	4.8621	37.0208	13	16.4557	8
479	male	turquoise T	11	54633.1	12.68	4.76	37.27	9.44	74.02	32	0.83	37043.1	1157.6	30	0.78	784.63	26.15	8.03525	634.839	29.5054	94.5122	4.218	30.7909	5	8.1967	6.2
480	male	purple T	12	38564.9	13.73	4.53	32.54	8.94	67.72	33	0.6	53736.3	1628.37	30	0.55	600.97	20.03	7.28308	639.795	23.9599	93.7801	3.5329	27.1399	2	5.2632	5.57143
481	male	blue T	13	43398.9	14.87	4.78	34.69	8.82	70.92	31	0.71	42150.8	1359.7	27	0.62	617.61	22.87	8.29684	643.768	32.7135	93.2013	4.6861	33.8488	9	13.2353	7.66667
482	female	white	1		12.71	6.76	90.94	21.7	146.55	30	1.21	23532	784.4	28	1.13	568.15	20.29	6.84515	771.304	64.7627	77.7903	6.5889	71.9737	12	54.5455	7.66667
483	female	blue O	2		9.84	6.32	76.05	21.09	124.75	28	1.18	22702.6	810.81	25	1.05	434.02	17.36	8.22991	767.263	51.0939	78.2	5.4772	69.2216	20	54.0541	9.5
484	female	red O	3		7.76	5.03	48.9	14.69	81.4	35	1.36	24122.5	689.21	33	1.28	684.41	20.74	8.33116	787.556	66.8036	76.1851	6.6396	94.4528	23	65.7143	9
485	female	orange T	4		7.64	5.65	45.09	15.79	84.65	33	1.29	24338.5	737.53	30	1.17	534.17	17.81	7.47832	778.37	50.6637	77.0841	4.9588	71.3871	15	57.6923	9
486	female	yellow O	5		7.85	5.21	48.04	16.92	83.75	34	1.19	27244.2	801.3	33	1.16	600.93	18.21	7.07282	791.375	62.6775	75.8174	6.2271	72.1726	16	51.6129	10.6667
487	female	orange O	6		7.98	4.79	47.77	16.82	83.16	25	1.15	20566.1	822.65	23	1.06	467.38	20.32	6.40553	783.758	65.1421	76.5543	6.6921	89.7067	19	59.375	5.5
488	female	yellow T	7		7.87	4.48	47.89	13.02	81.31	26	1.17	21117.1	812.2	25	1.13	517.58	20.7	5.50034	769.158	76.9231	78.0074	8.0099	98.323	19	51.3514	9.5
489	female	turquoise O	8		7.24	4.52	44.97	15.84	81.89	32	1.04	29180.2	911.88	31	1.01	600.94	19.39	5.14158	787.805	60.092	76.161	5.8262	72.1666	21	52.5	8.2
490	female	red T	9		8.71	5.06	69.37	17.22	108.18	26	1.22	20273.7	779.76	24	1.13	534.14	22.26	5.12642	756.154	61.3658	79.3489	6.4855	73.532	22	43.1373	10.4
491	female	purple O	10		7.86	5.14	56.32	16.72	95.02	33	1.21	25407.6	769.93	29	1.06	600.97	20.72	4.52577	760.316	59.1369	78.9146	6.4088	74.4396	18	48.6486	7.6
492	female	turquoise T	11		7.58	5.33	57.46	16.24	95.43	35	1.27	25640.9	732.6	30	1.09	584.25	19.48	4.77848	775.724	53.2444	77.3471	5.3965	68.4406	16	57.1429	7.25
493	female	purple T	12		8.82	5.4	55.99	17.62	95.76	28	0.93	28612.5	1021.88	26	0.86	467.4	17.98	6.42946	753.556	58.4667	79.6225	6.2295	67.0396	19	54.2857	12
494	female	blue T	13		7.96	5.49	51.05	16.68	93.12	32	0.96	31124.3	972.63	27	0.81	534.2	19.79	6.32656	780	55.8134	76.9231	5.5379	63.813	15	42.8571	9
495	male	white	1	47250.9	5.74	3.42	72.88	8.04	91.7	54	1.14	44161.5	817.81	51	1.08	1303.86	25.57	11.099	619.673	44.0734	96.8252	6.6867	46.9084	12	25	9.8
496	male	blue O	2	36433.7	4.82	2.72	29.02	5	45.16	32	0.88	34479.3	1077.48	30	0.82	701.4	23.38	10.5817	742.87	64.4429	80.7679	6.4142	89.8141	22	48.8889	7.66667
497	female	red O	3	42215.2	4.99	2.49	24.9	4.88	41.48	42	0.99	40372.1	961.24	40	0.95	718.42	17.96	9.56921	747.417	58.4375	80.2765	5.7874	85.3626	20	42.5532	8
498	male	orange T	4	38417.8	5.23	2.52	26.09	4.9	43.36	45	1.17	36548.9	812.2	43	1.12	835.25	19.42	9.19038	709.933	59.5497	84.515	6.2674	86.7877	21	35.5932	6.66667
499	male	yellow O	5	51782.2	5.29	2.63	26.2	5.35	44.2	40	0.77	49684.2	1242.1	38	0.73	818.37	21.54	9.4823	679.31	38.2279	88.3249	4.8481	54.8124	21	36.8421	6.44444
500	male	orange O	6	35417.6	4.48	2.56	22.72	5.34	41.17	31	0.88	33879.3	1092.88	30	0.85	667.73	22.26	9.23879	688.055	34.1282	87.2024	4.2639	49.5861	22	30.5556	9.125
501	male	yellow T	7	37467.9	4.43	2.5	28.55	5.55	46.42	33	0.88	35597.9	1078.72	28	0.75	534.34	19.08	8.74537	686.48	42.1365	87.4024	5.1804	54.9084	18	36.7347	8.33333
502	male	turquoise O	8	41600.4	5.4	2.55	26.43	5.65	43.78	40	0.96	39420.2	985.51	37	0.89	751.2	20.3	8.59456	678.643	46.8203	88.4117	5.7689	67.8451	24	43.6364	9.33333
503	male	red T	9	42183.2	6.07	2.65	30.1	5.43	49.53	34	0.9	36282.5	1067.13	32	0.84	667.75	20.87	8.65756	678.258	33.2396	88.4619	4.2486	48.4863	18	29.5082	7.75
504	male	purple O	10	37884.1	5.05	2.45	28.28	6.2	46.26	39	0.92	40327.6	1034.04	37	0.88	700.75	18.94	8.88797	681.571	38.9945	88.0319	5.1453	46.9536	14	25.4545	7
505	male	turquoise T	11	33800.9	4.97	2.55	26.69	5.55	43.34	39	0.95	39237.4	1006.09	34	0.83	684.56	20.13	8.72579	712.143	41.4841	84.2528	4.9059	52.485	19	34.5455	7
506	male	purple T	12	41199.8	5.32	2.59	30.27	6.14	49.85	30	0.89	32275.8	1075.86	30	0.89	634.38	21.15	8.61302	688.667	40.8075	87.1249	5.1259	60.1068	23	38.9831	8.57143
507	male	blue T	13	25550.3	4.93	2.71	31.86	6.36	52.01	30	1.17	22817.8	760.59	23	0.9	384.13	16.7	8.9091	655.487	36.9049	91.535	5.065	45.7278	20	25.974	7.09091
508	male	white	1	27800.5	4.12	2.38	202.35	8.97	222.44	33	1.19	24920.8	755.17	30	1.08	676.2	22.54	4.80277	576.133	59.5838	104.143	10.4632	57.6826	7	24.1379	6
509	male	blue O	2	24949.2	2.91	1.82	94.92	5.17	110.46	38	1.52	23239.2	611.56	37	1.48	868.13	23.46	4.78152	619.375	56.5959	96.8718	8.6862	56.4047	10	32.2581	8
510	male	red O	3	29083.2	3.6	2.07	87.54	6.04	114.17	35	1.2	27561.2	787.46	33	1.13	651.08	19.73	5.17341	637.63	78.269	94.0985	11.0403	87.6941	10	38.4615	9
511	male	orange T	4	36600.6	2.9	2.22	169.78	6.63	199.28	43	1.17	34159.1	794.4	39	1.07	901.9	23.13	5.87454	648.571	61.779	92.511	8.6504	69.4444	12	35.2941	11.6667
512	male	yellow O	5	29366.4	2.83	1.98	103.77	6.62	132.42	35	1.19	28087.1	802.49	34	1.16	783.99	23.06	5.80561	634.167	58.9475	94.6124	8.8954	59.1306	15	31.9149	12
513	male	orange O	6	24217.1	3.05	2.12	64.65	7	84.64	23	0.95	22786.7	990.73	23	0.95	534.19	23.23	5.71058	638.303	58.4194	93.9992	8.2756	55.0747	11	34.375	8.25
514	male	yellow T	7	24217.6	3.14	2.15	52.75	6.62	74.43	23	0.95	22877.9	994.69	21	0.87	434.03	20.67	5.19821	628.815	53.4729	95.4176	8.1394	57.468	14	26.4151	9
515	male	turquoise O	8	31417.3	2.76	1.99	116.69	5.75	160.63	33	1.05	28020.3	849.1	31	0.99	652.69	21.05	5.55488	616.429	68.4287	97.3349	11.6727	94.6554	24	43.6364	8
516	male	red T	9	32117.9	3.38	2.06	391.58	8.08	429.51	29	1.14	23988.5	827.19	28	1.1	717.83	25.64	5.45986	628.583	55.5691	95.4527	8.5781	63.0848	16	34.0426	12
517	male	purple O	10	25500.9	2.73	1.97	96.7	6.7	123.4	33	1.03	30615.8	927.75	31	0.97	617.67	19.92	5.87038	604	60.1758	99.3377	9.8791	68.4229	12	30	6.83333
518	male	turquoise T	11	27733.9	2.83	1.76	69.25	6.01	91.46	29	0.89	31492	1085.93	27	0.82	501.13	18.56	5.99027	632.364	72.0434	94.8821	12.6224	88.3873	30	55.5556	13.75
519	male	purple T	12	32732.7	2.41	1.72	34.72	5.22	48.68	26	0.94	26576.1	1022.16	26	0.94	567.59	21.83	6.52733	614.793	62.6276	97.5939	11.0714	65.9326	22	42.3077	7.57143
520	male	blue T	13	38183.5	2.7	1.66	46.6	6.79	67.2	29	0.76	36675.6	1264.68	28	0.73	550.9	19.68	6.87748	629.351	63.2839	95.3363	9.2159	69.0653	26	35.6164	9.25
521	male	white	1	62748.8	0.8	0.31	4.72	0.8	7.34	29	0.46	61285.7	2113.3	28	0.45	603.09	21.54	1.88187	669.231	38.5538	89.6552	5.0719	37.0166	15	14.5631	10.4
522	male	blue O	2	74483.3	0.94	0.3	4.77	0.82	7.1	32	0.43	73000.2	2281.26	30	0.4	801.39	26.71	1.33374	666.517	30.7322	90.0202	4.0686	30.0728	11	9.5652	6.82353
523	male	red O	3	78417.4	0.99	0.31	4.87	0.9	7.65	40	0.51	75137.2	1878.43	39	0.5	1335.46	34.24	1.5603	664.873	29.8009	90.2428	3.9644	29.1379	9	8.2569	6.11111
524	male	orange T	4	83232.9	1.36	0.35	4.85	0.92	8.11	39	0.47	78073.9	2001.89	36	0.43	901.53	25.04	1.84928	667.241	38.3342	89.9225	5.021	33.5006	17	14.7826	5.8
525	male	yellow O	5	71783.7	1.05	0.39	6.99	1	10.18	36	0.5	70513.6	1958.71	35	0.49	751.2	21.46	2.35277	655.83	35.84	91.4872	4.8476	30.2368	10	10.7527	5.875
526	male	orange O	6	74000.2	0.98	0.39	7.29	1.18	10.07	32	0.43	63307.7	1978.36	24	0.32	484.1	20.17	2.06592	642.848	33.5016	93.3346	4.7419	28.1349	4	6.1538	8.25
527	male	yellow T	7	46500	1.14	0.44	5.51	1.06	9.04	29	0.62	44905.6	1548.47	26	0.56	600.98	23.11	2.33444	675.212	43.466	88.861	5.6459	34.7984	10	15.3846	7.33333
528	male	turquoise O	8	81449.2	1.16	0.39	5.04	0.98	8.3	31	0.38	80079.1	2583.2	30	0.37	651.07	21.7	2.63806	649.511	30.8709	92.3772	4.3374	25.7211	5	5.618	7.5
529	male	red T	9	68467.5	0.92	0.39	4.66	0.84	7.19	23	0.56	36999.3	1608.67	22	0.54	551.04	25.05	2.29817	671.212	39.8536	89.3905	5.3482	39.8195	10	15.3846	7.33333
530	male	purple O	10	40766.5	1.3	0.49	4.86	1.06	8.74	41	0.6	64392.7	1570.55	39	0.57	969.1	24.85	2.703	647.486	37.8137	92.6661	5.2957	31.6349	5	7.2464	10
531	male	turquoise T	11	61652.2	1.18	0.47	11.6	1.38	15.89	29	0.49	57681.5	1989.02	28	0.47	617.68	22.06	3.49075	657.585	42.6917	91.243	5.83	38.9611	10	19.2308	8.83333
532	male	purple T	12	58947.5	1.13	0.44	6.68	1.22	10.45	30	0.49	59578.9	1985.96	28	0.45	734.52	26.23	3.19264	626.452	23.325	95.7775	3.7469	24.991	3	3.2609	5.47059
533	male	blue T	13	61999.9	1.41	0.45	7.41	1.3	11.99	33	0.53	59502	1803.09	31	0.5	667.79	21.54	2.81822	619.595	39.3389	96.8375	5.9746	30.3596	14	8.9172	8.77778
547	male	white	1	22699.4	11.53	5.37	87.21	10.83	127.68	31	1.37	21591.8	696.51	29	1.28	524.73	18.09	14.9521	610.875	45.173	98.2198	7.9161	49.705	4	12.9032	6.4
548	male	blue O	2	26166	9.5	6.44	65.17	10.33	102.7	42	1.61	24522.6	583.87	39	1.49	934.76	23.97	14.4201	560.815	20.2744	106.987	3.8447	17.7915	1	1.8868	5.4
549	male	red O	3	34767.2	9.45	9.73	66.5	8.28	106.91	42	1.21	33404.1	795.34	40	1.15	801.29	20.03	14.6761	535.357	22.2142	112.075	4.5813	14.6089	0	0	5.09091
550	male	orange T	4	29083.7	10.66	9.63	61.05	11.26	102.26	48	1.65	26484.5	551.76	46	1.58	1333.89	29	14.4343	567.154	23.945	105.791	4.5134	22.8925	2	3.9216	5.77778
551	male	yellow O	5	34066.3	9.34	7.95	48.8	9.54	80.98	44	1.29	32018.4	727.69	41	1.2	717.86	17.51	14.4333	556.324	18.787	107.851	3.5549	17.3669	0	0	4.625
552	male	orange O	6	22067.1	9.76	7.54	55.86	10.75	88.63	28	1.27	20957.9	748.5	27	1.22	584.39	21.64	14.5679	563.279	24.196	106.519	4.3608	21.9455	2	3.3333	4.69231
553	male	yellow T	7	20868.3	8.81	6.66	50.4	9.56	82.08	26	1.25	19782	760.85	25	1.2	500.82	20.03	13.2987	557.651	29.9841	107.594	5.453	27.3152	6	9.6774	5.25
554	male	turquoise O	8	29432.8	11.23	8.75	54.19	9.59	95.16	39	1.33	27994.7	717.81	40	1.36	734.48	18.36	13.0358	561.726	19.3082	106.814	3.6486	16.8517	0	0	5.1
555	male	red T	9	28383.3	10.98	7.63	54.28	12.76	88.02	31	1.19	24690.2	796.46	30	1.16	617.67	20.59	13.2047	598.286	27.6457	100.287	4.5744	27.1936	3	11.1111	4
556	male	purple O	10	25949	11.7	8.17	54.55	12.33	92.45	37	1.3	27093.8	732.26	34	1.2	717.78	21.11	14.1271	555.565	28.7436	107.998	5.5714	34.2937	3	6.6667	5.75
557	male	turquoise T	11	27783.9	11.33	8.5	61.7	13.07	101.98	34	1.35	23737.6	698.16	34	1.35	751.25	22.1	14.0665	544.766	30.4665	110.139	6.2755	34.4587	3	6.5217	4.27273
558	male	purple T	12	25099.6	9.97	6.86	58.5	12.37	94.12	33	1.19	26676.2	808.37	32	1.15	567.54	17.74	13.7581	563.462	20.3932	106.485	3.78	16.9585	0	0	5.2
559	male	blue T	13	25166.1	10.82	6.09	58.29	11.89	94.86	36	1.43	23588	655.22	33	1.31	751.19	22.76	13.7709	572.25	19.9822	104.849	3.6212	18.1807	0	0	4.8
560	male	white	1	73200	7.33	3.81	43.34	10.42	71.72	29	0.4	71448.6	2463.74	24	0.33	500.86	20.87	5.65548	659.255	44.6187	91.0118	5.941	48.3545	27	26.7327	10.2
561	male	blue O	2	60199.6	7.88	3.87	56.22	10.63	92.41	34	0.56	58093.6	1708.64	24	0.4	417.34	17.39	5.48243	664.4	39.0891	90.307	5.2451	44.3948	27	27.2727	9.09091
562	male	red O	3	73882	7.58	3.72	69.4	11.52	105.43	32	0.43	71365.2	2230.16	25	0.34	434.02	17.36	6.93066	649.796	37.5686	92.3367	5.2688	43.1941	26	26.8041	7.53846
563	male	orange T	4	64366.9	6.49	3.59	53.06	10.42	86.02	32	0.5	62154.2	1942.32	27	0.42	534.24	19.79	7.07262	644.583	48.0775	93.0834	6.6769	50.2571	28	29.4737	8.72727
564	male	yellow O	5	73615.5	7.54	3.61	70.26	11.76	109.82	44	0.6	70442.8	1600.97	36	0.49	818.26	22.73	7.07368	620.944	31.3649	96.627	4.9471	34.0126	9	12.6761	7.2
565	male	orange O	6	61466.2	7.38	3.6	44.03	9.69	72.01	33	0.54	58582.1	1775.22	24	0.39	568.55	23.69	6.96112	633.89	41.1517	94.6536	6.0741	40.1994	25	17.2414	9.73333
566	male	yellow T	7	65016.4	8.57	4.35	75.66	13.01	115.78	34	0.52	61766.2	1816.65	26	0.4	567.57	21.83	7.51245	624.75	42.8224	96.0384	6.5515	40.8296	32	22.3776	12
567	male	turquoise O	8	69584.2	7.01	3.54	58.13	9.72	91.18	38	0.55	66791.4	1757.67	31	0.45	600.93	19.38	7.38915	617.763	31.3119	97.1246	4.8945	33.3039	14	15.2174	6.64286
568	male	red T	9	80681.5	7.49	3.71	82.67	11.87	121.87	28	0.42	64660.5	2309.3	21	0.32	383.93	18.28	7.30942	642.383	41.118	93.4022	5.799	46.7547	23	24.7312	7.23077
569	male	purple O	10	66299.4	6.98	3.63	54.75	10.94	89.26	39	0.48	78175.9	2004.51	30	0.37	651.03	21.7	8.58831	616.712	44.6965	97.2902	6.9154	44.5811	29	24.7863	9.83333
570	male	turquoise T	11	91882.4	6.67	3.63	51.4	10.96	85.63	36	0.52	67089.9	1863.61	27	0.39	500.77	18.55	8.27204	622.71	39.7987	96.3531	6.0687	36.7707	20	16.2602	9.53846
571	male	purple T	12	69816.3	6.61	3.76	54.54	10.43	87.79	48	0.52	83475.3	1739.07	39	0.42	801.26	20.55	7.80342	621.13	34.7142	96.5982	5.2736	33.8019	18	13.8462	6.89474
572	male	blue T	13	79132.2	7.13	3.69	55.32	11.05	90.22	35	0.44	75546	2158.46	28	0.35	550.64	19.67	7.83811	631.774	49.2221	94.9707	7.2177	48.8203	27	25.7143	13.25
573	female	white	1	31083.1	3.84	2.2	25.13	3.29	38.91	29	0.93	28234.9	973.62	26	0.84	567.51	21.83	5.59263	560.324	15.2126	107.081	2.9095	15.8661	0	0	3.7
574	female	blue O	2	25200.2	3.88	2.12	23.05	3.37	39.09	27	1.07	22582.6	836.39	24	0.95	538.83	22.45	6.06047	540.654	12.2782	110.977	2.503	12.697	0	0	4.23077
575	female	red O	3	33666.6	3.79	2.1	18.55	3.23	30.86	31	0.92	31705.3	1022.75	27	0.8	584.56	21.65	5.94129	549.312	16.8964	109.228	3.3721	16.0118	0	0	5.54545
576	female	orange T	4	28434.1	3.64	2.01	15.78	2.86	27.46	27	0.95	26375.7	976.88	26	0.91	623.9	24	5.87361	555.592	12.5792	107.993	2.4039	12.8152	0	0	4.08333
577	female	yellow O	5	29001.7	3.97	2.17	18.6	3.21	31.52	35	1.21	27412.3	783.21	33	1.14	701.88	21.27	5.99555	548.604	16.5014	109.369	3.2822	15.3534	0	0	5.3
578	female	orange O	6	24150.3	4.03	2.16	15.86	3.31	27.57	25	1.04	23537.8	941.51	24	0.99	484.01	20.17	6.15943	541.395	13.9523	110.825	2.8329	13.4554	0	0	4.3
579	female	yellow T	7	26165.9	3.94	2.07	21.81	3.88	37.01	25	0.96	24773.6	990.94	21	0.8	467.12	22.24	6.28117	542.571	13.1054	110.585	2.6523	11.3483	0	0	4.66667
580	female	turquoise O	8	37137.3	4.46	2.22	26.39	4.19	43.87	33	0.89	34388.5	1042.08	30	0.81	634.35	21.14	5.93148	556.928	16.6502	107.734	3.2371	15.1536	0	0	3.83333
581	female	red T	9	38366.7	4.38	2.24	22.73	4.15	38.14	23	1.02	22071.1	959.61	22	0.97	468.23	21.28	5.8235	553	18.9511	108.499	3.551	15.7904	1	2.3256	5.5
582	female	purple O	10	22566.2	3.77	2.1	18.47	3.65	32.81	37	0.96	35758.2	966.44	33	0.86	734.6	22.26	5.82318	552.25	15.0874	108.646	2.9628	14.9423	0	0	4.57143
583	female	turquoise T	11	27366.7	3.97	2.16	23.05	3.41	36.71	26	1.1	23135	889.81	25	1.06	518.41	20.74	6.15241	540.226	18.2121	111.064	3.7028	13.376	0	0	4.07692
584	female	purple T	12	23668.2	3.63	1.92	15.87	2.95	27.02	28	1.02	26776.9	956.32	27	0.99	534.25	19.79	6.01837	545.268	14.4447	110.038	2.9426	13.8224	0	0	3.72727
585	female	blue T	13	38650	3.49	1.99	13.13	3.01	25.68	33	0.85	36642.5	1110.38	28	0.72	550.89	19.67	5.87569	551.529	15.4529	108.788	3.0276	14.1845	0	0	4
586	female	white	1		3.52	3.03	118.8	5.36	138.54									13.9093	686.667	50.8623	87.3786	6.435	62.9018	7	41.1765	9
587	female	blue O	2		4.01	2.26	101.21	4.69	132.15									13.1624	631.52	32.185	95.0089	4.7799	32.5514	3	12.5	5
588	female	red O	3		3.96	2.21	100.63	4.32	136.82									13.2269	651.692	43.4755	92.068	5.9447	50.8843	6	24	5.2
589	female	orange T	4		4.02	2.07	44.56	4.21	60.83									12.8666	643.086	41.7045	93.3002	6.0851	43.7517	9	26.4706	8.75
590	female	yellow O	5		4.94	2.33	48.62	4.41	62.82									12.0354	649.905	48.9542	92.3212	6.7149	53.4428	13	31.7073	8.4
591	female	orange O	6		4.83	2	43.49	4.62	58.53									12.1787	638.222	40.3191	94.0111	5.876	47.271	16	36.3636	6.42857
592	female	yellow T	7		4.93	2.14	48.64	4.74	64.04									12.6357	606.286	39.6136	98.9632	6.2849	41.1535	8	23.5294	7
593	female	turquoise O	8		4.79	2.16	45.04	4.29	60.89									12.5375	619.36	37.7085	96.8742	5.8342	43.3448	7	29.1667	5
594	female	red T	9		5.57	2.62	97.59	6.42	129.11									12.6732	641.2	44.6183	93.5745	6.453	46.0188	9	23.0769	8
595	female	purple O	10		4.94	2.62	68.72	5.61	93.19									13.2281	619.2	35.6561	96.8992	5.4527	41.8439	10	22.7273	6.42857
596	female	turquoise T	11		5.13	2.49	51.45	5.06	69.05									12.8708	630.512	48.9312	95.1608	7.3494	50.1014	14	33.3333	7.16667
597	female	purple T	12		5.87	2.68	62.86	5.65	91.07									12.9856	639.216	38.7999	93.865	5.606	44.3282	14	28	5.66667
598	female	blue T	13		5.15	2.81	89.8	5.48	119.73									16.6184	644.476	44.6736	93.0989	6.4538	41.9842	11	26.8293	8.4
599	female	white	1		14.84	9.78	179.62	29.85	271.98									7.24677	547.429	59.3763	109.603	13.5525	80.4068	27	43.5484	10.5
600	female	red T	2		7.47	7.02	70.94	11.58	125.25									7.47453	489.778	41.3724	122.504	11.1761	66.8174	11	25	3.75
601	female	blue T	3		4.23	5.57	41.03	5.69	83.18									6.70232	528.125	33.3703	113.609	7.0016	51.0913	9	14.2857	6.4
602	female	yellow T	4		3.8	5.06	21.68	5.03	52.03									5.90515	530.727	23.677	113.052	5.3284	24.7134	3	4.6154	6
603	female	orange T	5		3.18	5.01	17.29	4.63	37.71									5.64054	551.294	39.1795	108.835	8.2195	48.937	11	16.4179	6.18182
604	female	purple T	6		3.45	4.91	14.69	4.69	37.17									5.37622	562.551	21.8966	106.657	4.1655	22.8995	2	2.9412	7.66667
605	female	turquoise T	7		4.66	5.65	22.78	6.81	56.82									5.74449	554.051	35.3956	108.293	7.7006	51.6232	13	16.8831	6.5
606	female	red O	8		3.47	4.84	15.96	6.3	39.07									5.88121	553.66	34.2483	108.37	6.5388	38.213	8	8.6022	6.26667
607	female	turquoise O	9		2.9	3.97	12.86	4.38	32.13									5.55344	548.465	19.9699	109.396	4.051	17.9387	0	0	4.3
608	female	blue O	10		2.59	3.74	14.64	4.22	34.16									5.41589	543.395	25.3859	110.417	5.3195	32.4561	4	4.7059	5.375
609	female	orange O	11		2.97	3.64	16.17	4.49	35.2									5.06924	541.253	24.8631	110.854	5.4952	30.9855	4	4.878	5.1875
610	female	purple O	12		2.83	3.48	12.75	3.47	29.05									5.64741	536.588	28.3998	111.818	6.1125	40.9191	7	10.4478	6.18182
611	female	yellow O	13		2.53	3.43	12.2	4.62	29.77									5.50588	529.69	37.8051	113.274	8.5004	57.5133	13	18.5714	6.45455
612	male	white	1	97315.7	1.39	1.63	25.6	1.66	34.03	42	0.4	90289.4	2149.7	36	0.4	1367.9	38	4.20218	660.129	28.8927	90.8913	3.9762	37.3679	15	16.3043	7.15385
613	male	red T	2	102832	1.35	1.42	48.76	2.42	59.35	50	0.5	98638.7	1972.8	42	0.4	1120.1	26.7	3.8408	669.57	37.5048	89.6098	5.0433	44.2987	33	21.0191	7.9
614	male	blue T	3	125916	1.26	1.25	61.81	2	76.61	61	0.5	120899	1981.9	43	0.3	1486.3	34.6	4.17883	649.6	34.4857	92.3645	4.8992	31.1185	12	9.3023	7.64706
615	male	yellow T	4	102865	1.34	1.29	53.24	2.35	64.87	40	0.4	99482	2487	37	0.4	818.6	22.1	4.2376	657.658	36.2804	91.2329	4.9311	35.0978	12	10.9091	7.4
616	male	orange T	5	142817	1.23	1.24	58.88	2.1	66.47	86	0.6	127804	1486.1	73	0.5	2040.6	28	4.92713	661	34.6456	90.7716	4.7021	35.057	28	15.3005	10.2222
617	male	purple T	6	99965.6	1.06	1.16	36.68	1.86	44.09	52	0.5	90657.3	1743.4	37	0.4	806.2	21.8	4.88605	669.333	38.6642	89.6414	5.1457	38.2423	10	11.6279	8.7
618	male	turquoise T	7	103550	1.42	1.25	44.18	2.44	57.13	54	0.5	84304.7	1561.2	48	0.5	1542.9	32.1	6.08937	665.047	41.6461	90.2192	5.5877	37.8513	18	16.9811	9.72727
619	male	red O	8	38818.4	1.27	1.45	35.1	2.04	48.18	18	0.5	36724.8	2040.3	15	0.4	303.3	20.2	5.49641	677.17	43.2199	88.6041	5.4997	42.5359	18	17.1429	8.83333
620	male	turquoise O	9	58882.6	1.14	1.57	19.93	1.45	27.68	36	0.6	56681.4	1574.5	27	0.5	601.1	22.3	6.41701	646.972	26.5577	92.7396	3.7926	28.8821	9	8.3333	6.8125
621	male	blue O	10	109099	1.42	1.58	35.47	2.14	48.88	74	0.7	97274.6	1314.5	59	0.5	1602.8	27.2	5.65408	674.269	37.4687	88.9853	4.9917	37.0366	25	18.797	8.93333
622	male	orange O	11	86765.6	1.77	1.81	57.24	2.53	69.3	49	0.6	76960.1	1570.6	41	0.5	1453	35.4	6.64344	653.079	37.8678	91.8725	5.195	31.5417	17	9.6045	10.4706
623	male	purple O	12	70165.9	1.57	1.65	71.94	2.61	87.73	29	0.4	66808.6	2303.7	24	0.3	549.8	22.9	6.30177	646.511	31.2674	92.8059	4.4301	27.8237	16	8.5561	8.17391
624	female	yellow O	13	52018.1	1.61	1.68	66.1	2.77	81.6	25	0.5	49553.9	1982.2	23	0.4	551.7	24	6.08119	635.106	35.9277	94.4724	5.3114	31.1188	20	11.236	8.95
625	female	white	1	10933.5	4.22	2.11	43.02	6.12	57.59	28	2.6	10383.5	370.8	27	2.5	534.2	19.8	2.24654	912	186.109	65.7895	15.2367	282.568	12	85.7143	15
626	female	red T	2	10500.2	3.73	1.92	43.49	5.16	55.8	27	2.6	9665.5	358	24	2.3	584.3	24.3	2.23325	838.118	120.299	71.589	10.6278	170.744	12	75	8.5
627	female	blue T	3	12983	2.75	1.76	24.27	3.67	32.89	36	2.8	12035.7	334.3	32	2.5	684.5	21.4	2.24196	862.667	139.804	69.5518	11.9919	209.257	10	71.4286	7.5
628	female	yellow T	4	8033.6	3.11	1.81	20.59	4.17	33.06	27	3.4	7228.3	267.7	24	3	500.8	20.9	2.23317	848	161.315	70.7547	14.0916	220.03	6	60	5.5
629	female	orange T	5	8267.72	3.36	1.75	24.98	4.53	39.33	30	3.6	7479	249.3	28	3.4	651.1	23.3	2.20821
630	female	purple T	6	7148.5	3.48	1.75	28.22	4.99	42.6	24	3.4	6593.9	274.7	23	3.2	467.4	20.3	2.28112	927.714	199.765	64.6751	18.6062	248.045	10	76.9231	7
631	female	turquoise T	7	8833.04	3.46	1.55	23.62	4.73	36.75	27	3.1	8112.8	300.5	24	2.7	484.1	20.2	2.21014	905.538	163.964	66.2589	13.8368	212.67	10	83.3333	6.5
632	female	red O	8	8516.95	3.8	1.77	37.17	5.36	55.94	23	2.7	7779.2	338.2	22	2.6	600.9	27.3	2.14618	871.2	115.764	68.8705	9.308	155.736	13	92.8571	7.5
633	female	turquoise O	9	6968.26	4.01	1.88	26.06	5.55	42.85	20	2.9	6193.4	309.7	18	2.6	450.7	25	2.14386
634	female	blue O	10	7899.34	3.08	1.65	23.27	4.72	34.21	31	3.9	7261.6	234.2	30	3.8	617.7	20.6	2.20321
635	female	orange O	11	9484.81	3.31	1.65	24.29	5.11	35.24	28	3	8780.4	313.6	25	2.6	534.2	21.4	2.41375	837.067	153.741	71.6789	13.9548	230.224	13	92.8571	7.5
636	female	purple O	12	11449.8	3.15	1.69	24.14	4.35	35.81	34	3	10567.1	310.8	31	2.7	617.7	19.9	2.34259	832	167.704	72.1154	16.2336	229.573	12	75	5.66667
637	female	yellow O	13	10600	3.35	2.29	47.59	3.68	60.7	29	2.7	9716	335	25	2.4	567.6	22.7	2.36519	798.909	120.417	75.1024	12.2472	137.427	7	70	11
638	female	white	1	48266.1	3.67	2.67	35.51	7.07	50.91	57	1.2	42074.7	738.2	22	0.5	550.9	25	8.64787	666.353	76.5993	90.0424	10.8087	76.2457	26	38.806	13.6
639	female	red T	2	44215.6	3.43	3.01	28.96	4.66	45.66	47	1.1	37027.6	787.8	28	0.6	752.2	26.9	9.25893	640.282	62.3004	93.7088	9.6987	64.8985	25	35.7143	11.8333
640	female	blue T	3	51683.2	3.49	2.88	28.52	4.53	45.22	46	0.9	47425.8	1031	24	0.5	684.7	28.5	9.54092	659.762	66.2121	90.9418	9.6186	61.1099	32	32	14.4286
641	female	yellow T	4	58000.6	3.78	2.83	22.91	4.55	38.24	54	0.9	52851.1	978.7	29	0.5	701	24.2	8.51511	657.587	63.3292	91.2426	9.779	62.8094	23	37.0968	9
642	female	orange T	5	52617.1	3.28	2.83	20.84	4.49	34.35	51	1	48561.2	952.2	41	0.8	968.1	23.6	9.03995	652.79	65.7926	91.9132	9.9972	65.9569	30	37.5	10.125
643	female	purple T	6	43600.6	4.28	2.62	20.48	4.46	36.27	34	0.8	40656.9	1195.8	20	0.5	417.3	20.9	9.33521	652.79	65.7926	91.9132	9.9972	65.9569	30	37.5	10.125
644	female	turquoise T	7	34483.4	4.3	2.8	20.86	4.74	35.85	39	1.1	32005.9	820.7	24	0.7	467.7	19.5	8.75308	645.773	57.7586	92.9119	8.6988	64.9107	21	24.1379	12.5714
645	female	red O	8	54800.4	4.4	2.92	18.27	4.9	34.49	45	0.8	50965.2	1132.6	29	0.5	600.9	20.7	8.61497	658.821	76.9015	91.0718	11.3889	75.2232	36	38.2979	15.8333
646	female	turquoise O	9	52982.4	3.63	2.65	21.35	4.79	36.43	41	0.8	49460.6	1206.4	27	0.5	601.3	22.3	8.82223	635.125	65.5688	94.4696	10.2383	69.3104	15	23.8095	12.8
647	female	blue O	10	51500.2	3.72	2.72	18.8	4.32	32.39	47	0.9	47583.1	1012.4	28	0.5	668.2	23.9	8.32067	668.741	86.5863	89.7209	12.8472	63.3677	18	33.9623	10.8
648	female	orange O	11	55632.8	4.46	2.61	16.92	5.12	33.51	42	0.8	51874.2	1235.1	28	0.5	567.7	20.3	7.92363	670.431	75.2732	89.4946	10.3648	50.8569	10	20	10.2
649	female	purple O	12	48999.9	4.5	2.81	17.41	4.86	34.39	39	0.8	45864.3	1176	29	0.6	1101.8	38	9.30018	645	64.5678	93.0233	9.2204	67.3647	15	27.2727	9.33333
650	female	yellow O	13	66467.1	4.23	3.02	20.09	4.88	36.41	58	0.9	62156.5	1071.7	37	0.6	734.9	19.9	8.81373	650.472	57.8314	92.2407	8.1664	45.1599	17	19.3182	11.125
651	female	white	1	76731.5	9.43	4.09	63.16	11.83	98.86	44	0.6	72635.9	1650.8	39	0.5	957.5	24.6	3.58907	744.808	67.8212	80.5577	7.387	90.6909	57	58.1633	11
652	female	red T	2	65516.9	8.8	3.97	68.41	12.09	103.42	38	0.6	63081.1	1660	35	0.5	702.8	20.1	3.0622	726.909	81.2907	82.5413	9.7461	103.881	44	57.8947	15.4
653	female	blue T	3	101532	9.01	4.05	86.12	13.06	122.17	64	0.6	98180.2	1534.1	57	0.6	1354.3	23.8	1.98426	706.018	78.6774	84.9837	9.9567	107.841	72	64.2857	14.125
654	female	yellow T	4	72782.9	8.88	4.3	88.01	14.49	126.55	45	0.6	70778.5	1572.9	39	0.5	750.8	19.3	2.18661	706.731	78.6389	84.898	9.8718	111.276	56	54.3689	11.5556
655	female	orange T	5	65216.1	9.61	4.77	120.63	17.02	171.08	45	0.7	63334.7	1407.4	34	0.5	667.8	19.6	3.57724	717.978	88.9684	83.568	10.9427	124.29	73	81.1111	15.1667
656	female	purple T	6	72347.9	12.93	5.23	169.16	21.07	221.57	44	0.6	64553.7	1467.1	37	0.5	834.7	22.6	5.16525	717.978	88.9684	83.568	10.9427	124.29	73	81.1111	15.1667
657	female	turquoise T	7	54050.1	12.21	5.6	188.03	20.23	249.34	37	0.7	48560	1312.4	32	0.6	869.9	27.2	4.4443	725.5	69.1437	82.7016	8.129	102.749	55	63.2184	9.77778
658	female	red O	8	97232.5	10.12	4.6	113.18	16.64	169.27	53	0.5	87647.4	1653.7	47	0.5	1118.4	23.8	5.15544	730.631	70.9555	82.1208	8.5312	100.948	68	61.8182	11.1
659	female	turquoise O	9	78417.1	11.32	4.63	118.88	18.1	169.78	37	0.5	72740.2	1966	33	0.4	683.3	20.7	5.05726	727.423	79.9118	82.4829	9.3401	114.432	67	65.0485	14.8571
660	female	blue O	10	70830.8	9.5	4.22	69.6	13.98	113.82	39	0.6	68672	1760.8	37	0.5	1318.7	35.6	4.11769	732.28	73.8196	81.9359	8.4777	94.2314	59	59.596	11.1111
661	female	orange O	11	56349.4	9.94	4.1	99.86	15.48	148.6	30	0.5	53738.9	1791.3	26	0.5	534.6	20.6	3.48403	741.978	75.3477	80.8649	8.6765	109.168	51	56.6667	10.1111
662	female	purple O	12	84549.4	11.87	4.87	130.74	19.9	186.8	42	0.5	82849.8	1972.6	39	0.5	934.8	24	4.98394	743.464	81.545	80.7033	9.3686	115.114	61	63.5417	13.8571
663	female	yellow O	13	65084.5	10.31	4.53	84.41	14.89	121.97	39	0.6	63552	1629.5	36	0.6	768	21.3	4.83277	705.185	75.4066	85.084	9.324	107.005	51	63.75	13.5
664	female	white	1	39950.2	2.87	2.59	33.75	4.04	46.43	28	0.7	39297.2	1403.5	26	0.7	517.5	19.9	1.67571	872.963	120.514	68.7314	11.1591	180.478	39	73.5849	13.5
665	female	red T	2	45283.9	3.03	2.09	102.64	5.33	134.06	30	0.7	44471.9	1482.4	29	0.6	584.2	20.1	1.58619	922.593	185.705	65.0341	16.299	306.839	43	81.1321	13.5
666	female	blue T	3	62567.1	2.67	1.99	200.87	5.88	327.91	42	0.7	60313.1	1436	35	0.6	734.6	21	1.37955	870.618	139.713	68.9165	14.3272	213.568	41	75.9259	18.3333
667	female	yellow T	4	47282.6	1.5	1.44	16.83	2.3	26.23	31	0.7	46324.7	1494.3	28	0.6	584.2	20.9	1.10834	870.843	119.131	68.8987	10.1028	197.884	70	85.3659	16.6
668	female	orange T	5	58883.2	1.41	1.56	13.02	2.11	19.11	36	0.6	57959.9	1610	34	0.6	717.7	21.1	1.00485	882.929	110.488	67.9557	9.0927	186.824	49	89.0909	11.2
669	female	purple T	6	50516.7	2.29	2.57	24.7	3.77	34.46	31	0.6	48744.6	1572.4	27	0.5	534.2	19.8	0.921513	882.929	110.488	67.9557	9.0927	186.824	49	89.0909	11.2
670	female	turquoise T	7	65166.2	1.91	2.95	17.92	3.08	27.44	31	0.5	63217.9	2039.3	25	0.4	617.7	24.7	0.949163	870.391	115.135	68.9346	11.0682	164.895	61	70.9302	17.4
671	female	red O	8	50999.1	1.97	1.75	19.82	3.24	28.96	41	0.8	49111.6	1197.8	33	0.6	751.2	22.8	0.961691	850.298	128.716	70.5635	11.3626	203.896	36	78.2609	9.4
672	female	turquoise O	9	45833.1	1.7	10.86	14.62	2.39	25.65	29	0.6	44922.5	1549.1	26	0.6	534.3	20.6	0.906414	889.382	100.798	67.4626	8.5201	161.134	42	77.7778	11
673	female	blue O	10	59916.6	1.65	15.81	12.82	2.37	25.53	35	0.6	58527.8	1672.2	30	0.5	684.3	22.8	0.852114	883.579	108.464	67.9056	8.7799	180.019	44	78.5714	14.25
674	female	orange O	11	54133.1	1.51	20.74	14.1	2.26	30.93	35	0.6	52433.9	1498.1	28	0.5	617.7	22.1	0.89314	866.685	114.556	69.2293	9.8085	182.697	54	75	14.6
675	female	purple O	12	50916.2	1.58	43.22	12.67	2.37	37.8	35	0.7	49229.5	1406.6	29	0.6	667.7	23	0.96772	862.041	118.529	69.6023	9.9815	188.183	36	75	12.25
676	female	yellow O	13	60800.4	2.01	30.01	22.91	3.67	48.72	40	0.7	59061.8	1476.5	34	0.6	767.9	22.6	1.05079	901.098	125.318	66.5854	10.7363	186.925	40	80	12.75
